# Supplementary material for: Genome diversity of Chinese indigenous chicken and the selective signatures in Chinese gamecock chicken
Source: Sci Rep. 2020 Sep 3;10:14532. doi: 10.1038/s41598-020-71421-z (PMC7471287; doi:10.1038/s41598-020-71421-z)
Supplement: Supplementary file 3 — Supplementary Tables. [file 41598_2020_71421_MOESM3_ESM.xlsx]

## Sheet: Table S1
Table S1. Sample origins, adult growth and reproduction perfromance, and their corresponding inhabitable extreme temperature index used in this study.
Population classification	Population (n)	Origin/Sampling location	Adult body weight (g) (♂)	Egg number at 500 days of age (♀)	Latitude （degree; N）	Altitude (m)	Average highest temperature in January (℃)	Extreme temperature on average in January (℃)	Extreme temperature in January (℃)
Low-latitude	BC (6)	Huiyang, Guangdong	2190	108	21.22	30	18	10	4
	XH (9)	Fengkai, Guangdong	1500	112	23.45	95	17	9	3
	YNVC (8)	Xishuangbanna, Yunnan	-	-	21.09	560	25	13	10
Middle-latitude	HT (6)	Changting, Fujian	1901	120	25.11	320	16	5	-3
	BEH (6)	Guangfeng, Jiangxi	1420	197	28.3	100	10	3	-3
	XJ (6)	Xianju, Zhejiang	1769	190	28.4	50	11	3	-3
	SK (11)	Taihe, Jiangxi	1763	140	26.27	60	11	4	-2
	LY (6)	Liyang, Jiangsu	3900	145	31.01	10	6	-1	-8
	YY (6)	Shiyan, Hubei	2020	142	31.31	290	6	-3	-9
	BR (6)	Jining, Shangdong	1442	185	34.26	40	5	-4	-8
High-latitude	LD (6)	Lindian, Heilongjiang	1750	87	46.44	150	-14	-24	-33
	YOU (6)	Beijing	2482	145	39.56	50	1	-7	-12
High-altitude	ZJ (10)	Nyingchi, Shigatse. et al	1475	80	26.25-34.18	1400-4100	Nyingchi: 11; Shigatse: 10	Nyingchi: -4; Shigatse: -12	Nyingchi: -9; Shigatse: -17
Gamecocks	Laos (3)	Vientiane, Laos	-	-	18.01	180	29	17	9
	TLF (6)	Turpan, Xinjiang	3907	70	42.15	35	-3	-11	-14
	LX (10)	Heze, Shangdong	3924	60	34.32	55	5	-4	-8
	BN (8)	Xishuangbanna, Yunnan	2559	110	21.09	560	25	13	10
Commercials	WRR (6)	Foshan, Guangdong	-	-	-	-	-	-	-
	RS (6)	Guangzhou, Guangdong	-	-	-	-	-	-	-
	RIR (6)	Beijing	-	-	-	-	-	-	-
	LH (6)	Guangzhou, Guangdong	-	-	-	-	-	-	-
Ancestry	RJF06-RJF10 (5)	Lingshan, Guangxi	-	-	21.51	70	18	11	4
	RJF01-RJF05 (5)	Yunnan, Xishuangbanna, Hainan	-	-	19.20-24.39	-	-	-	-
Note: The populations with bold font are sequenced in this study, while the regular ones are the populations sequenced by a previous study (Wang et al., 2015). The data of adult body weight (♂) and the egg number at 500 days of age (♀) is both cited from the book of Animal Genetic Resources in China: Poultries, with medians shown here. The temperature data is cited from China Meteorological Admin…

## Sheet: Table S2
Table S2. Statistics of the sequencing data.
Sample ID	Clean data (bp)	SRA Accession	Mapping Rate (%)	Genome Coverage (> 1×)	Genome Coverage (> 4×)	Clean data coverage depth (×)
BC01a	41917584300	SRR12145522	98.52	0.9249	0.9002	34.0793
BC02a	41700629400	SRR12145521	98.26	0.9284	0.9051	33.903
BC03a	37994594700	SRR12145488	98.61	0.9239	0.8986	30.8899
BC04a	42803924100	SRR12145477	98.69	0.9259	0.9024	34.7999
BC05a	38175133200	SRR12145466	98.33	0.9239	0.8978	31.0367
BC06a	38384174700	SRR12145455	98.2	0.9238	0.8977	31.2066
BEH01a	38598216000	SRR12145444	98.25	0.9282	0.9038	31.3807
BEH02a	37425908400	SRR12145433	98.72	0.9275	0.9028	30.4276
BEH03a	39220878000	SRR12145422	98.34	0.9281	0.9034	31.8869
BEH04a	37295994900	SRR12145411	98.72	0.9261	0.9007	30.3219
BEH05a	42367976400	SRR12145520	98.68	0.9272	0.9032	34.4455
BEH06a	43534417800	SRR12145509	98.62	0.9291	0.9057	35.3938
BR01a	60196541700	SRR12145498	98.94	0.9298	0.9098	48.9403
BR02a	42882522900	SRR12145495	99.32	0.9218	0.8987	34.8638
BR03a	42321766200	SRR12145494	99.1	0.923	0.9006	34.4079
BR04a	36740286300	SRR12145493	98.76	0.9229	0.8982	29.8702
BR05a	43500787200	SRR12145492	99.23	0.9252	0.9029	35.3665
BR06a	40471245600	SRR12145491	99.3	0.9233	0.9001	32.9035
Laos01a	50485704600	SRR12145487	97.69	0.9352	0.9134	41.0453
Laos02a	46597277400	SRR12145486	97.15	0.9333	0.9119	37.884
Laos03a	43238570400	SRR12145485	94.85	0.9314	0.9082	35.1533
LD01a	40236154200	SRR12145484	98.19	0.9266	0.9022	32.7123
LD02a	41621136900	SRR12145483	99.14	0.9233	0.9001	33.8383
LD03a	43634154900	SRR12145482	98.95	0.929	0.9068	35.4749
LD04a	38521247700	SRR12145481	98.98	0.9248	0.9009	31.3181
LD05a	39906953100	SRR12145480	98.76	0.924	0.9005	32.4447
LD06a	40396865400	SRR12145479	99.01	0.9276	0.9044	32.843
LY01a	41289321900	SRR12145460	98.71	0.9288	0.9049	33.5686
LY02a	38327489700	SRR12145459	98.77	0.9281	0.9036	31.1606
LY03a	37727194500	SRR12145458	98.61	0.9288	0.9044	30.6725
LY04a	37686244200	SRR12145457	98.72	0.928	0.9036	30.6392
LY05a	37076607000	SRR12145456	98.8	0.9278	0.9029	30.1436
LY06a	36804715200	SRR12145454	98.72	0.9264	0.9015	29.9225
XJ01a	36864800400	SRR12145519	98.71	0.9262	0.902	29.9714
XJ02a	39265412700	SRR12145518	98.69	0.9254	0.9016	31.9231
XJ03a	37757440800	SRR12145517	98.22	0.9259	0.9016	30.6971
XJ04a	37919511900	SRR12145516	98.11	0.9274	0.9036	30.8289
XJ05a	44796168300	SRR12145515	99.08	0.9268	0.9053	36.4196
XJ06a	46214355300	SRR12145514	99.08	0.9281	0.9069	37.5726
YY01a	40639905900	SRR12145502	98.49	0.9296	0.906	33.0406
YY02a	37082775600	SRR12145501	98.39	0.9294	0.9032	30.1486
YY03a	42991264500	SRR12145500	98.47	0.9299	0.9061	34.9522
YY04a	38377028400	SRR12145499	98.25	0.9274	0.9016	31.2008
YY05a	41528244600	SRR12145497	98.37	0.9264	0.9011	33.7628
YY06a	38427381900	SRR12145496	98.84	0.9286	0.8992	31.2418
TLF01a	41997112500	SRR12145423	98.65	0.9188	0.8984	34.144
TLF02a	40749706500	SRR12145421	98.7	0.9167	0.8957	33.1298
TLF03a	39674218500	SRR12145420	98.74	0.9173	0.8966	32.2555
TLF04a	41462531400	SRR12145419	98.68	0.9191	0.8986	33.7094
TLF05a	40469019000	SRR12145418	98.72	0.9174	0.8962	32.9016
TLF06a	39593091600	SRR12145417	98.76	0.9162	0.8951	32.1895
HT01a	45026881200	SRR12145490	98.97	0.928	0.9051	36.6072
HT02a	42153974400	SRR12145489	98.84	0.9297	0.9073	34.2715
HT03a	37622932800	SRR12279035	98.8	0.9294	0.9061	30.5878
HT04a	43906995900	SRR12279034	98.93	0.9295	0.906	35.6967
HT05a	47201419200	SRR12279033	99.01	0.9273	0.9029	38.3751
HT06a	41182110600	SRR12279032	99	0.929	0.9059	33.4814
RJF06a	42355620300	SRR12145447	99.02	0.9291	0.9065	34.4355
RJF07a	41585179800	SRR12145446	98.97	0.9293	0.9067	33.8091
RJF08a	42734217600	SRR12145445	98.98	0.9177	0.9098	34.7433
RJF09a	43967120700	SRR12145443	98.97	0.918	0.9003	35.7456
RJF10a	40991536800	SRR12145442	99.05	0.9172	0.909	33.3265
WRR01a	37827190200	SRR12145416	98.8	0.9263	0.9026	30.7538
WRR02a	37216919100	SRR12145415	98.37	0.9256	0.9022	30.2577
WRR03a	38927649600	SRR12145414	98.71	0.9273	0.9043	31.6485
WRR04a	38982464700	SRR12145413	98.66	0.9264	0.9033	31.6931
WRR05a	37104911700	SRR12145412	98.64	0.9251	0.9017	30.1666
WRR06a	40074362100	SRR12145410	99.08	0.9273	0.9046	32.5808
RS01a	46347486000	SRR12145441	98.9	0.9184	0.8974	37.6809
RS02a	47647249200	SRR12145440	98.76	0.9191	0.8986	38.7376
RS03a	45447370200	SRR12145439	98.81	0.9181	0.8972	36.9491
RS04a	47406203700	SRR12145438	98.79	0.9317	0.9093	38.5416
RS05a	53912700900	SRR12145437	98.94	0.9189	0.8989	43.8315
RS06a	52124096700	SRR12145436	98.78	0.9183	0.8982	42.3773
RIR01a	44071920900	SRR12145453	98.92	0.9277	0.9044	35.8308
RIR02a	37712019000	SRR12145452	98.91	0.9276	0.9031	30.6602
RIR03a	37106442900	SRR12145451	98.86	0.9269	0.9021	30.1678
RIR04a	37000006500	SRR12145450	98.89	0.926	0.9015	30.0813
RIR05a	36900737100	SRR12145449	99	0.9245	0.8997	30.0006
RIR06a	37110880200	SRR12145448	99.04	0.9233	0.8989	30.1714
LH01a	45813208500	SRR12145478	98.95	0.9282	0.9063	37.2465
LH02a	50148583800	SRR12145476	98.84	0.9303	0.9089	40.7712
LH03a	46116178800	SRR12145475	98.94	0.9314	0.9091	37.4928
LH04a	59683152000	SRR12145474	98.84	0.9326	0.9118	48.5229
LH05a	45403697100	SRR12145473	99.1	0.9271	0.9046	36.9136
LH06a	39103989000	SRR12145472	98.86	0.9264	0.9046	31.7919
XH01b	11370383200	SRR12145409	98.85	0.8941	0.8048	9.76
XH02b	11499285400	SRR12145408	99.68	0.8963	0.8185	10.24
XH03b	10117357800	SRR12145407	99.59	0.8958	0.8113	8.95
XH04b	10744162600	SRR12145406	99.6	0.8949	0.8166	9.44
XH05b	11054187600	SRR12145405	99.52	0.8967	0.8204	9.62
XH06b	9512621000	SRR12145404	99.49	0.8956	0.7965	8.38
XH07b	9957677800	SRR12145403	99.51	0.9036	0.7916	8.74
XH08b	10956545200	SRR12145402	99.53	0.9049	0.8097	9.52
XH09b	11468395600	SRR12145401	99.6	0.906	0.8242	10.06
SK01b	10875426800	SRR12145435	99.54	0.8969	0.8227	9.46
SK02b	10891230800	SRR12145434	99.6	0.8916	0.7985	8.63
SK03b	10960298400	SRR12145432	99.58	0.8933	0.8125	9.24
SK04b	10223106800	SRR12145431	99.58	0.8921	0.7902	8.27
SK05b	11177495200	SRR12145430	99.56	0.8954	0.8059	8.67
SK06b	12516669600	SRR12145429	98.05	0.9072	0.8052	10.67
SK07b	10190713800	SRR12145428	99.64	0.8919	0.8071	9.09
SK08b	9922639800	SRR12145427	99.55	0.8914	0.79	8.22
SK09b	10774779000	SRR12145426	99.5	0.9005	0.7498	7.01
SK10b	11042643600	SRR12145425	99.51	0.9037	0.7978	8.5
SK11b	10092299400	SRR12145424	99.51	0.8995	0.7743	7.77
YOU01b	10852334000	SRR12145513	99.54	0.9034	0.7941	8.95
YOU02b	10599914000	SRR12145512	99.49	0.902	0.7872	8.57
YOU03b	9878763800	SRR12145511	99.55	0.9034	0.7843	8.69
YOU04b	12504141200	SRR12145510	99.28	0.8961	0.845	11.19
YOU05b	12499492000	SRR12145508	99.23	0.9071	0.841	11.01
YOU06b	10412273600	SRR12145507	99.51	0.8941	0.7801	7.96
YOU07b	9933014200	SRR12145506	99.52	0.8959	0.793	8.11
YOU08b	9761523400	SRR12145505	99.54	0.8958	0.7968	8.69
YOU09b	10601286800	SRR12145504	99.62	0.8944	0.7985	9.22
YOU10b	10087724400	SRR12145503	99.58	0.8938	0.7904	8.8
LX01b	11316202000	SRR12145471	99.54	0.9086	0.9086	9.83
LX02b	9617516200	SRR12145470	99.52	0.9034	0.9034	8.34
LX03b	9703670000	SRR12145469	99.48	0.9047	0.9047	8.54
LX04b	11416775400	SRR12145468	99.49	0.9018	0.9018	10.1
LX05b	11129533600	SRR12145467	99.55	0.8985	0.8985	9.86
LX06b	10922971200	SRR12145465	99.55	0.8975	0.8975	9.43
LX07b	10351990600	SRR12145464	99.68	0.8908	0.8908	8.51
LX08b	10724977400	SRR12145463	99.56	0.8964	0.8964	9.1
LX09b	12260722200	SRR12145462	99.02	0.8978	0.8978	10.9
LX10b	12371356200	SRR12145461	98.86	0.9159	0.9159	10.76
Pubished data
BN01	19064994600	SRR1217509	99.16	0.9174	0.8854	16.64
BN02	11839201400	SRR1217510	98.89	0.9083	0.8525	10.43
BN03	18113159588	SRR1217511	99.51	0.919	0.8769	15.63
BN04	18853451200	SRR1217513	99.33	0.9257	0.8886	16.33
BN05	19450491216	SRR1217515	99.48	0.9107	0.8769	16.95
BN06	21671430200	SRR1217517	99.54	0.9141	0.8815	18.58
BN07	15462861400	SRR1217519	98.58	0.8504	0.5623	14
BN08	21537458200	SRR1217521	99.56	0.915	0.8809	18.79
RJF01	15569623482	SRR1217524	98.6	0.9208	0.8686	13.36
RJF02	28012918200	SRR1217527	99.46	0.9353	0.9051	23.04
RJF03	16752494998	SRR1217529	99.51	0.9041	0.8551	14.76
RJF04	20502375706	SRR1217531	99.47	0.91	0.8768	17.86
RJF05	38700977800	SRR1217533	99.53	0.9173	0.8948	33.2
YNVC01	20446279248	SRR1217535; SRR1217536	99.23	0.9246	0.8841	17.48
YNVC02	19374534400	SRR1217537; SRR1217538	98.91	0.846	0.6433	18.04
YNVC03	22737787600	SRR1217539; SRR1217540; SRR1217541	99.18	0.922	0.8915	19.17
YNVC04	19521630800	SRR1217542; SRR1217543; SRR1217544	97.52	0.8925	0.7535	16.53
YNVC05	26213082800	SRR1217545; SRR1217546	99.28	0.9214	0.8975	22.49
YNVC06	22777936600	SRR1217547; SRR1217548	97.97	0.9293	0.8978	19.23
YNVC07	17387666400	SRR1217549; SRR1217550	99.48	0.9177	0.8804	14.91
YNVC08	37973238600	SRR1217551; SRR1217552; SRR1217553	99.15	0.9372	0.9091	31.12
ZJ01	21632969400	SRR1217491	97.6	0.8885	0.7619	18.82
ZJ02	9471834400	SRR1217508	99.36	0.9116	0.7886	8.11
ZJ03	6657270000	SRR1217493	98.96	0.7506	0.4668	7.03
ZJ04	16557383800	SRR1217494	99.13	0.9136	0.8744	14.56
ZJ05	13078906400	SRR1217496	99.05	0.909	0.8567	11.54
ZJ06	13132754400	SRR1217498	99.04	0.909	0.855	11.56
ZJ07	16312857600	SRR1217500	99.04	0.9235	0.8751	14.12
ZJ08	35540065800	SRR1217502	97.82	0.9294	0.9062	29.22
ZJ09	6844744400	SRR1217506	99.11	0.8801	0.5819	6.17
ZJ10	6172196200	SRR1217507	98.83	0.7697	0.4342	6.34
Note: In the header line, "Mapping rate" indicates the ratio that the sequenced reads can be mapped to the reference genome (Galgal 5.0); "Genome Coverage (> 1×)" and "Genome Coverage (> 4×)"indicate the ratio of base position in chicken genome (Galgal 5.0) covered by at least one and four pairs of sequenced reads, respectively; "Clean data coverage depth" indicates the fold change of the sequenc…

## Sheet: Table S3
Table S3. SNPs annotation of each population used in this study.
Population classification	Population (n)	Upstream	Exonic				Intronic	Splicing	Downstream	Upstream/Downstream	Intergenic	Known SNP	Novel SNP	Total SNP
			Stop gain	Stop loss	Synonymous	Non-synonymous
Low-latitude	BC (6)	55095	127	42	45688	16578	2337507	158	65676	2911	2782096	5051256	232571	5283827
	XH (9)	49156	126	40	46763	16764	2529658	154	68226	2333	2800950	5238019	280106	5518125
	YNVC (8)	81732	175	50	62013	21832	2689120	210	85250	4429	3313024	5890806	347057	6237863
Middle-latitude	HT (6)	85360	201	61	71442	25569	3613522	249	101360	4438	4311254	7813811	383968	8197779
	BEH (6)	82521	183	51	69346	24765	3501929	235	98476	4268	4175136	7574152	367416	7941568
	SK (11)	45070	104	31	42546	15102	2353771	163	63191	2075	2687113	4980218	221362	5201580
	XJ (6)	84678	198	56	71020	25459	3588106	254	100549	4357	4274040	7773624	359290	8132914
	LY (6)	80484	175	56	67319	24186	3425178	232	95952	4174	4082216	7472825	290826	7763651
High-latitude	YY (6)	83659	190	49	69707	25007	3522362	246	99035	4347	4202457	7640767	350599	7991366
	LD (6)	83160	187	56	69797	25036	3536241	245	99565	4299	4222747	7728816	299073	8027889
	BR (6)	80930	182	55	67544	24248	3432008	234	96059	4209	4122811	7531872	282139	7814011
	YOU (10)	44782	120	24	42029	15353	2690601	159	65845	1750	3220212	5823767	244708	6068475
High-altitude	ZJ (10)	65246	124	37	44004	15734	1670003	138	59300	3726	2051854	3670501	208283	3878784
Gamecock	BN (8)	77900	167	50	56240	20124	2355458	172	77988	4246	2933674	5154294	350460	5504754
	TLF (6)	86557	196	60	72286	25911	3662967	251	102828	4460	4381967	7870105	450977	8321082
	LX (10)	58976	151	37	54982	19960	3183064	192	81242	2520	3784325	6785503	388875	7174378
	Laos (3)	72536	167	51	60502	21434	3057133	196	86303	3823	3657063	6598231	341888	6940119
Commercial broilers	WRR (6)	55509	131	37	46120	16486	2356027	159	65756	2871	2834611	5243966	114565	5358531
	RS (6)	61287	147	39	51106	18367	2588043	172	72550	3189	3080111	5740387	114746	5855133
Commercial layers	RIR (6)	54311	123	27	45170	16186	2278109	167	64607	2851	2731297	5080796	93469	5174265
	LH (6)	50232	108	39	41358	14427	2111351	157	60123	2665	2531138	4733585	60733	4794318
Ancestry	RJF (10)	93535	209	64	78773	27466	3982485	271	111366	4823	4750767	8524905	508225	9033130
Total	157	104371	241	70	88275	32518	4441559	304	124844	5440	5341884	9463354	655888	10119242
Note: 'Upstream' and 'Downstream' seprately refer to the SNPs located within 1-Kb genomic region of the upstream and downstream from genes. 'Stop gain' and 'Stop loss' seprately refer to the SNPs creating a stop codon and leading to a loss of stop condon. 'Splicing' indicates that a SNP is located within 2-bp of a splice junction. 'Upstream/Downstream' indicates that a SNP is located within 1-Kb …

## Sheet: Table S4
Table S4. InDels annotation of each population used in this study.
Population classification	Population (n)	Upstream	Exonic						Intronic	Splicing	Downstream	Upstream/Downstream	Intergenic	Insertion	Deletion	Total
			Stop gain	Stop loss	Frameshift deletion	Frameshift insertion	Non-frameshift deletion	Non-frameshift insertion
Low-latitude	BC (6)	3893	7	1	150	135	155	98	198050	63	6017	223	222734	199994	235146	435140
	XH (9)	3365	8	2	123	112	156	97	200104	66	5893	180	205397	190410	228633	419043
	YNVC (8)	5403	4	2	179	155	184	127	200791	66	6928	322	233744	203869	248082	451951
Middle-latitude	HT (6)	6014	8	2	223	184	218	137	305441	97	9204	340	344514	307698	364309	672007
	BEH (6)	5833	10	2	209	187	204	135	295556	88	8900	326	333124	297570	352345	649915
	SK (11)	3201	7	1	122	108	125	79	195657	53	5682	164	209139	192441	225370	417811
	XJ (6)	5933	10	3	214	180	228	142	303670	95	9134	327	342462	305831	362159	667990
	LY (6)	5700	9	2	208	176	203	134	289233	90	8641	315	326294	291864	344449	636313
High-latitude	YY (6)	5898	10	3	204	180	215	151	297651	96	8978	320	335590	299551	355121	654672
	LD (6)	5833	11	3	213	191	206	148	299399	95	9094	330	338478	302160	357255	659415
	BR (6)	5721	8	3	206	175	202	131	291228	98	8772	309	331561	295251	348534	643785
	YOU (10)	3323	7	2	125	112	129	74	233144	65	6223	151	264400	235300	276302	511602
High-altitude	ZJ (10)	3986	2	1	136	100	125	89	107295	40	4202	243	124212	108410	134307	242717
Gamecock	BN (8)	4801	7	2	154	129	148	99	163124	51	5924	281	192079	164647	205503	370150
	TLF (6)	6085	10	3	217	198	234	143	309605	97	9384	346	350646	312096	370533	682629
	LX (10)	4255	10	1	164	142	182	108	270804	73	7614	204	304946	270801	322252	593053
	Laos (3)	5177	9	2	180	170	194	115	260921	75	7850	280	295041	263706	311050	574756
Commercial broilers	WRR (6)	3994	9	3	150	124	144	94	201824	60	6111	206	230324	206064	240627	446691
	RS (6)	4318	6	1	159	143	150	107	219882	65	6630	245	247222	222508	260462	482970
Commercial layers	RIR (6)	3796	8	3	142	123	141	89	194287	61	5882	218	220004	197396	230878	428274
	LH (6)	3579	9	3	139	118	117	97	180452	49	5532	216	205048	185870	212905	398775
Ancestry	RJF (10)	6652	11	3	236	207	247	161	340762	106	10163	361	383975	344214	404930	749144
Total	157	7466	12	3	268	233	282	175	382966	119	11520	416	434327	382059	455728	837787
Note: Populations with bold font represent the sequenced in present study, while the ones with normal font indicate the sequenced in previous study. 'Upstream' and 'Downstream' seprately refer to the InDels located within 1-Kb genomic region of the upstream and downstream from genes. 'Stop gain' and 'Stop loss' seprately refer to the InDels creating a stop codon and leading to a loss of stop cond…

## Sheet: Table S5
Table S5. Average eigenvalues of each population from PC1 to PC10.
Populations	PC1 (4.31%)	PC2 (3.45%)	PC3 (2.86%)	PC4 (2.63%)	PC5 (2.38%)	PC6 (2.07%)	PC7 (1.98%)	PC8 (1.740%)	PC9 (1.43%)	PC10 (1.34%)
BN	0.0362±0.0084	0.0737±0.0130	-0.0166±0.0028	-0.0093±0.0029	-0.0618±0.0120	-0.0026±0.0021	0.0021±0.0033	-0.0886±0.0199	0.0177±0.0082	0.0999±0.0259
BC	0.0838±0.0022	0.0721±0.0024	0.3700±0.0146	0.0612±0.0016	0.0665±0.0033	-0.0137±0.0018	0.0173±0.0020	0.0287±0.0022	-0.0330±0.0035	0.0060±0.0023
BEH	0.0427±0.0020	-0.0215±0.0017	-0.0177±0.0018	-0.0011±0.0020	0.0110±0.0009	0.0111±0.0020	-0.0315±0.0017	0.0262±0.0022	0.0238±0.0045	-0.1405±0.0065
BR	-0.0073±0.0024	-0.0559±0.0020	-0.0165±0.0018	0.0266±0.0052	0.0247±0.0060	0.0097±0.0022	-0.0379±0.0060	0.0246±0.0041	-0.0354±0.0043	-0.1265±0.0082
HT	0.0245±0.0038	-0.0085±0.0042	-0.0082±0.0027	-0.0012±0.0029	-0.0066±0.0008	0.0075±0.0041	-0.0094±0.0017	-0.0008±0.0033	0.0647±0.0071	-0.0773±0.0082
LD	-0.0075±0.0034	-0.0381±0.0021	-0.0191±0.0028	0.0177±0.0027	0.0307±0.0023	0.0154±0.0023	-0.0511±0.0047	0.0280±0.0035	-0.0342±0.0036	-0.1108±0.0082
LX	0.0604±0.0034	0.0084±0.0048	-0.0335±0.0029	-0.0032±0.0019	-0.0214±0.0041	0.0291±0.0023	-0.0922±0.0078	-0.0992±0.0068	-0.1915±0.0233	-0.0122±0.0096
LY	-0.0305±0.0037	-0.0425±0.0047	0.0192±0.0023	-0.0253±0.0032	-0.0224±0.0017	0.0001±0.0046	-0.0070±0.0039	-0.0106±0.0013	0.0700±0.0014	-0.0410±0.0026
Laos	0.0378±0.0017	0.0784±0.0100	-0.0189±0.0024	-0.0103±0.0016	-0.0622±0.0101	-0.0059±0.0023	0.0126±0.0023	-0.0750±0.0159	0.0461±0.0017	0.0950±0.0351
RJF	0.0043±0.0047	0.1132±0.0142	-0.0446±0.0142	-0.0137±0.0031	-0.0962±0.0187	-0.0380±0.0132	0.1290±0.0495	0.1507±0.1001	-0.0695±0.0629	-0.0011±0.0413
SK	0.0707±0.0078	-0.0416±0.0028	-0.0687±0.0110	-0.0234±0.0033	0.2183±0.0390	-0.0658±0.0146	0.1178±0.0291	-0.0215±0.0073	-0.0112±0.0026	0.0531±0.0261
TLF	0.0537±0.0031	0.0484±0.0038	-0.0246±0.0026	-0.0070±0.0015	-0.0514±0.0042	0.0126±0.0033	-0.0458±0.0080	-0.1158±0.0146	-0.0709±0.0224	0.0714±0.0128
XH	0.0142±0.0022	0.0307±0.0027	-0.0090±0.0021	-0.0036±0.0021	-0.0297±0.0023	0.0057±0.0010	-0.0051±0.0020	-0.0544±0.0017	0.1949±0.0131	-0.0336±0.0047
XJ	0.0165±0.0023	-0.0230±0.0031	-0.0063±0.0021	0.0067±0.0031	-0.0047±0.0032	0.0104±0.0022	-0.0207±0.0033	0.0026±0.0040	0.0504±0.0073	-0.0844±0.0057
YNVC	0.0239±0.0089	0.0595±0.0087	-0.0195±0.0027	-0.0111±0.0042	-0.0468±0.0062	-0.0096±0.0036	0.0240±0.0036	-0.0208±0.0035	0.0606±0.0123	0.0264±0.0105
YOU	0.0209±0.0030	-0.0551±0.0032	-0.0218±0.0015	0.0054±0.0031	0.0312±0.0022	0.0561±0.0035	-0.1616±0.0057	0.1778±0.0071	0.0327±0.0031	0.1611±0.0090
YY	0.0330±0.0018	-0.0392±0.0016	-0.0186±0.0014	0.0036±0.0027	0.0172±0.0014	0.0162±0.0024	-0.0396±0.0011	0.0273±0.0017	-0.0158±0.0030	-0.1221±0.0066
ZJ	-0.0178±0.0253	0.0503±0.0245	-0.0224±0.0098	-0.0031±0.0057	-0.0278±0.0148	-0.0085±0.0051	0.0233±0.0187	0.0199±0.0238	0.0189±0.0148	-0.0111±0.0264
WRR	-0.1209±0.0017	-0.1542±0.0027	0.0806±0.0026	-0.2131±0.0032	-0.0821±0.0021	-0.2370±0.0038	-0.0282±0.0019	-0.0188±0.0024	-0.0235±0.0018	0.0334±0.0030
RIR	-0.079±0.0034	-0.1728±0.0078	-0.0067±0.0007	0.3110±0.0178	-0.0903±0.0056	-0.0608±0.0059	0.0855±0.0081	-0.0359±0.0046	-0.0128±0.0021	0.0633±0.0070
RS	-0.1026±0.0011	-0.1192±0.0024	0.0557±0.0017	-0.1206±0.0027	-0.0226±0.0010	0.2955±0.0065	0.1575±0.0031	-0.0305±0.0012	-0.0244±0.0029	0.0399±0.0039
LH	-0.3108±0.0033	0.1732±0.0024	-0.0069±0.0009	0.0463±0.0016	0.1404±0.0028	-0.0002±0.0023	-0.0696±0.0021	-0.0362±0.0020	-0.0094±0.0014	-0.0023±0.0011
Note: In the header line, the number within bracket indicates the variance explained totally for each PC.

## Sheet: Table S6
Table S6. Gene annotation of top 1% outlier genomic regions from ZFst.
Gene stable ID	Chromosome	Gene start (bp)	Gene end (bp)	Strand	Gene name	Gene description
ENSGALG00000040114	1	22901214	23034777	-1	PTPRZ1	protein tyrosine phosphatase, receptor type Z1 [Source:NCBI gene;Acc:396403]
ENSGALG00000010163	1	36248569	36332580	1	LGR5	leucine rich repeat containing G protein-coupled receptor 5 [Source:HGNC Symbol;Acc:HGNC:4504]
ENSGALG00000010975	1	40829223	41086008	1	TMTC2	transmembrane and tetratricopeptide repeat containing 2 [Source:HGNC Symbol;Acc:HGNC:25440]
ENSGALG00000011206	1	42981399	43032887	-1	KITLG	KIT ligand [Source:NCBI gene;Acc:396028]
ENSGALG00000030515	1	44841386	44860420	-1	UBE2N	ubiquitin conjugating enzyme E2 N [Source:NCBI gene;Acc:417898]
ENSGALG00000011297	1	44903758	44979576	1	CRADD	CASP2 and RIPK1 domain containing adaptor with death domain [Source:NCBI gene;Acc:417900]
ENSGALG00000012755	1	55335204	55383631	1	IGF-I	insulin like growth factor 1 [Source:NCBI gene;Acc:418090]
ENSGALG00000013134	1	64403222	64534173	1	PLEKHA5	pleckstrin homology domain containing A5 [Source:HGNC Symbol;Acc:HGNC:30036]
ENSGALG00000013143	1	64936305	65172126	1	PDE3A	phosphodiesterase 3A [Source:HGNC Symbol;Acc:HGNC:8778]
ENSGALG00000031293	1	65283618	65301027	-1	SLCO1A2	solute carrier organic anion transporter family member 1A2 [Source:HGNC Symbol;Acc:HGNC:10956]
ENSGALG00000013168	1	65318628	65322354	1	IAPP	islet amyloid polypeptide [Source:NCBI gene;Acc:396362]
ENSGALG00000032768	1	65938356	66226982	1	SOX5	SRY-box 5 [Source:NCBI gene;Acc:418195]
ENSGALG00000036255	1	70844240	70935921	-1	WNT7B	Wnt family member 7B [Source:NCBI gene;Acc:427937]
ENSGALG00000015770	1	102609866	102809834	-1	APP	amyloid beta (A4) precursor protein [Source:NCBI gene;Acc:374198]
ENSGALG00000040388	1	126513730	126573930	1	PUDP	pseudouridine 5'-phosphatase [Source:HGNC Symbol;Acc:HGNC:16818]
ENSGALG00000016866	1	143252845	143354891	1	FGF14	fibroblast growth factor 14 [Source:NCBI gene;Acc:395554]
ENSGALG00000016904	1	150252601	150255123	1	SLITRK6	SLIT and NTRK like family member 6 [Source:HGNC Symbol;Acc:HGNC:23503]
ENSGALG00000017009	1	169278628	169331685	-1	KPNA3	karyopherin subunit alpha 3 [Source:NCBI gene;Acc:418870]
ENSGALG00000017010	1	169356153	169365083	-1	SPRYD7	SPRY domain containing 7 [Source:NCBI gene;Acc:418871]
ENSGALG00000017011	1	169372228	169377659	1	TRIM13	tripartite motif containing 13 [Source:HGNC Symbol;Acc:HGNC:9976]
ENSGALG00000017012	1	169378600	169381603	1	KCNRG	potassium channel regulator [Source:HGNC Symbol;Acc:HGNC:18893]
ENSGALG00000028232	1	169415059	169415137	1	RF02109
ENSGALG00000017017	1	170079454	170098133	1	SERPINE3	serpin family E member 3 [Source:HGNC Symbol;Acc:HGNC:24774]
ENSGALG00000017018	1	170099461	170140361	-1	INTS6	integrator complex subunit 6 [Source:HGNC Symbol;Acc:HGNC:14879]
ENSGALG00000027757	2	26855855	26856457	1	ARL4A	ADP ribosylation factor like GTPase 4A [Source:HGNC Symbol;Acc:HGNC:695]
ENSGALG00000035504	2	27328222	27392291	-1	ETV1	ETS variant 1 [Source:NCBI gene;Acc:395748]
ENSGALG00000033561	2	27443683	27775267	-1	DGKB	diacylglycerol kinase beta [Source:HGNC Symbol;Acc:HGNC:2850]
ENSGALG00000010792	2	27894534	28076252	-1	AGMO	alkylglycerol monooxygenase [Source:HGNC Symbol;Acc:HGNC:33784]
ENSGALG00000010794	2	28094371	28147050	-1	MEOX2	mesenchyme homeobox 2 [Source:NCBI gene;Acc:374137]
ENSGALG00000010795	2	28334902	28444198	-1	ISPD	isoprenoid synthase domain containing [Source:HGNC Symbol;Acc:HGNC:37276]
ENSGALG00000010836	2	28805158	28878615	1	AHR	aryl hydrocarbon receptor [Source:NCBI gene;Acc:373907]
ENSGALG00000010854	2	29159908	29606221	1	HDAC9	histone deacetylase 9 [Source:NCBI gene;Acc:420599]
ENSGALG00000011022	2	31857592	31861159	-1	NPVF	neuropeptide VF precursor [Source:NCBI gene;Acc:378785]
ENSGALG00000011283	2	36395146	36550072	-1	ZNF385D	zinc finger protein 385D [Source:HGNC Symbol;Acc:HGNC:26191]
ENSGALG00000031635	2	49443503	49552632	-1	VPS41	VPS41, HOPS complex subunit [Source:NCBI gene;Acc:420762]
ENSGALG00000031713	2	49640512	49897096	1	POU6F2	POU class 6 homeobox 2 [Source:HGNC Symbol;Acc:HGNC:21694]
ENSGALG00000027816	2	49790943	49791120	1	RF02271
ENSGALG00000034616	2	50747740	50762675	-1	INHBA	inhibin subunit beta A [Source:NCBI gene;Acc:396361]
ENSGALG00000031117	2	51671799	51696372	1	STK17A	serine/threonine kinase 17a [Source:NCBI gene;Acc:420775]
ENSGALG00000039725	2	51702847	51711650	-1	COA1	cytochrome c oxidase assembly factor 1 homolog [Source:HGNC Symbol;Acc:HGNC:21868]
ENSGALG00000031786	2	51764995	51794492	1	BLVRA	biliverdin reductase A [Source:HGNC Symbol;Acc:HGNC:1062]
ENSGALG00000028685	2	78926050	79169210	1	SEMA5A	semaphorin 5A [Source:HGNC Symbol;Acc:HGNC:10736]
ENSGALG00000013102	2	81330751	81479436	-1	COBL	cordon-bleu WH2 repeat protein [Source:HGNC Symbol;Acc:HGNC:22199]
ENSGALG00000013124	2	83340744	83708432	1	FHOD3	formin homology 2 domain containing 3 [Source:HGNC Symbol;Acc:HGNC:26178]
ENSGALG00000034561	2	116286317	116395434	1	C8orf34	chromosome 8 open reading frame 34 [Source:HGNC Symbol;Acc:HGNC:30905]
ENSGALG00000031578	2	133691901	134258240	-1	CSMD3	CUB and Sushi multiple domains 3 [Source:HGNC Symbol;Acc:HGNC:19291]
ENSGALG00000008163	3	2947673	3011366	1	PSME4	proteasome activator subunit 4 [Source:NCBI gene;Acc:421218]
ENSGALG00000009822	3	21897361	21979249	1	TMEM206	transmembrane protein 206 [Source:HGNC Symbol;Acc:HGNC:25593]
ENSGALG00000009881	3	22556822	22703601	-1	HHAT	hedgehog acyltransferase [Source:HGNC Symbol;Acc:HGNC:18270]
ENSGALG00000009967	3	25325348	25411188	-1	LRPPRC	leucine rich pentatricopeptide repeat containing [Source:HGNC Symbol;Acc:HGNC:15714]
ENSGALG00000035800	3	25574985	25772207	1	CAMKMT	calmodulin-lysine N-methyltransferase [Source:NCBI gene;Acc:421406]
ENSGALG00000031427	3	36312761	36477609	-1	FMN2	formin 2 [Source:HGNC Symbol;Acc:HGNC:14074]
ENSGALG00000010778	3	36525270	36778774	-1	CHRM1	cholinergic receptor muscarinic 1 [Source:NCBI gene;Acc:396364]
ENSGALG00000012973	3	49187155	49301908	1	ESR1	estrogen receptor 1 [Source:NCBI gene;Acc:396099]
ENSGALG00000031656	3	56572847	56725668	-1	EYA4	EYA transcriptional coactivator and phosphatase 4 [Source:NCBI gene;Acc:395716]
ENSGALG00000037423	3	58821365	59132416	1	PTPRK	protein tyrosine phosphatase, receptor type K [Source:HGNC Symbol;Acc:HGNC:9674]
ENSGALG00000014881	3	62855087	62917053	1	FAM184A	family with sequence similarity 184 member A [Source:HGNC Symbol;Acc:HGNC:20991]
ENSGALG00000015434	3	70383444	70747010	-1	GRIK2	glutamate ionotropic receptor kainate type subunit 2 [Source:HGNC Symbol;Acc:HGNC:4580]
ENSGALG00000015596	3	75357084	75404586	1	MAP3K7	mitogen-activated protein kinase kinase kinase 7 [Source:HGNC Symbol;Acc:HGNC:6859]
ENSGALG00000037249	3	81841281	82100026	-1	KCNQ5	potassium voltage-gated channel subfamily Q member 5 [Source:HGNC Symbol;Acc:HGNC:6299]
ENSGALG00000016301	3	88279006	88314409	-1	MLIP	muscular LMNA interacting protein [Source:HGNC Symbol;Acc:HGNC:21355]
ENSGALG00000039391	4	72832	80536	1	ZC3H12B	zinc finger CCCH-type containing 12B [Source:HGNC Symbol;Acc:HGNC:17407]
ENSGALG00000043447	4	87030	112833	-1	LAS1L	LAS1 like, ribosome biogenesis factor [Source:HGNC Symbol;Acc:HGNC:25726]
ENSGALG00000040662	4	266969	281908	-1	HSF3	Heat shock factor protein 3 [Source:NCBI gene;Acc:422169]
ENSGALG00000037410	4	284344	322060	1	HEPH	hephaestin [Source:HGNC Symbol;Acc:HGNC:4866]
ENSGALG00000037390	4	323827	328963	1	GPR83L	Gallus gallus G protein-coupled receptor 83-like (GPR83L), mRNA. [Source:RefSeq mRNA;Acc:NM_001318417]
ENSGALG00000036539	4	1039004	1084494	-1	EFNB1	ephrin B1 [Source:NCBI gene;Acc:395896]
ENSGALG00000035966	4	1150672	1204662	1	EDA	ectodysplasin A [Source:HGNC Symbol;Acc:HGNC:3157]
ENSGALG00000004401	4	1216549	1218713	1	WNT11B	wingless-type MMTV integration site family, member 11b [Source:NCBI gene;Acc:100170842]
ENSGALG00000004367	4	1232638	1238405	1	AWAT1	Gallus gallus acyl-CoA wax alcohol acyltransferase 1 (AWAT1), mRNA. [Source:RefSeq mRNA;Acc:NM_001318429]
ENSGALG00000004346	4	1237453	1241673	-1	P2RY4	pyrimidinergic receptor P2Y4 [Source:HGNC Symbol;Acc:HGNC:8542]
ENSGALG00000004195	4	1283433	1300499	1	KIF4A	kinesin family member 4A [Source:NCBI gene;Acc:395823]
ENSGALG00000004187	4	1302321	1305525	-1	TAF9B	TATA-box binding protein associated factor 9b [Source:NCBI gene;Acc:422152]
ENSGALG00000030791	4	5837514	5995090	-1	DIAPH2	diaphanous related formin 2 [Source:NCBI gene;Acc:374040]
ENSGALG00000009378	4	21350186	21465992	1	PDGFC	platelet derived growth factor C [Source:NCBI gene;Acc:395469]
ENSGALG00000020249	4	22207134	22378393	1	RAPGEF2	Rap guanine nucleotide exchange factor 2 [Source:HGNC Symbol;Acc:HGNC:16854]
ENSGALG00000012015	4	56457165	56560412	1	NDST4	N-deacetylase and N-sulfotransferase 4 [Source:HGNC Symbol;Acc:HGNC:20779]
ENSGALG00000014144	4	67078880	67183662	1	CORIN	corin, serine peptidase [Source:HGNC Symbol;Acc:HGNC:19012]
ENSGALG00000039549	4	73869036	73900827	1	SEL1L3	SEL1L family member 3 [Source:HGNC Symbol;Acc:HGNC:29108]
ENSGALG00000041121	4	75487239	75766552	-1	SLIT2	slit guidance ligand 2 [Source:NCBI gene;Acc:373967]
ENSGALG00000015554	4	80580328	81104973	1	SORCS2	sortilin related VPS10 domain containing receptor 2 [Source:HGNC Symbol;Acc:HGNC:16698]
ENSGALG00000015556	4	81124238	81182713	-1	AFAP1	actin filament associated protein 1 [Source:NCBI gene;Acc:374034]
ENSGALG00000030209	4	81756780	81791318	1	CPZ	carboxypeptidase Z [Source:NCBI gene;Acc:395266]
ENSGALG00000015599	4	81976947	81979176	-1	SOHO-1	sensory organ homeobox protein SOHo [Source:NCBI gene;Acc:396346]
ENSGALG00000042062	4	81985622	81988717	-1	HMX1	H6 family homeobox 1 [Source:NCBI gene;Acc:396546]
ENSGALG00000003958	5	2086559	2141355	1	PRMT3	protein arginine methyltransferase 3 [Source:NCBI gene;Acc:422975]
ENSGALG00000003908	5	2161580	2188356	1	SLC6A5	solute carrier family 6 member 5 [Source:HGNC Symbol;Acc:HGNC:11051]
ENSGALG00000003777	5	2201059	2481132	1	NELL1	neural EGFL like 1 [Source:HGNC Symbol;Acc:HGNC:7750]
ENSGALG00000003748	5	2699425	2749644	1	ANO5	anoctamin 5 [Source:NCBI gene;Acc:422973]
ENSGALG00000003660	5	2903331	2904506	-1	FANCF	FA complementation group F [Source:HGNC Symbol;Acc:HGNC:3587]
ENSGALG00000003655	5	2933411	3012233	1	GAS2	growth arrest specific 2 [Source:NCBI gene;Acc:422970]
ENSGALG00000003648	5	3016548	3020336	-1	SVIP	small VCP interacting protein [Source:NCBI gene;Acc:771022]
ENSGALG00000013311	5	3237323	3358041	1	ANO3	anoctamin 3 [Source:NCBI gene;Acc:422968]
ENSGALG00000013304	5	3366478	3381893	-1	SLC5A12	solute carrier family 5 member 12 [Source:HGNC Symbol;Acc:HGNC:28750]
ENSGALG00000037138	5	13449733	13471369	-1	KCNQ1	potassium voltage-gated channel subfamily Q member 1 [Source:HGNC Symbol;Acc:HGNC:6294]
ENSGALG00000031542	5	21728195	21799637	1	EXT2	exostosin glycosyltransferase 2 [Source:NCBI gene;Acc:425859]
ENSGALG00000009983	5	34519335	34601731	1	NUBPL	nucleotide binding protein like [Source:HGNC Symbol;Acc:HGNC:20278]
ENSGALG00000029022	5	35109226	35715442	1	NPAS3	neuronal PAS domain protein 3 [Source:HGNC Symbol;Acc:HGNC:19311]
ENSGALG00000031862	5	47865611	47953976	-1	BCL11B	B cell CLL/lymphoma 11B [Source:HGNC Symbol;Acc:HGNC:13222]
ENSGALG00000004980	6	13362771	13800472	1	KCNMA1	potassium calcium-activated channel subfamily M alpha 1 [Source:NCBI gene;Acc:374065]
ENSGALG00000008883	6	27067493	27239223	1	TCF7L2	transcription factor 7-like 2 (T-cell specific, HMG-box) [Source:NCBI gene;Acc:395508]
ENSGALG00000005974	7	6723053	6744124	1	COL6A1	collagen type VI alpha 1 chain [Source:NCBI gene;Acc:396000]
ENSGALG00000005065	8	9797493	9862645	-1	PLA2G4A	phospholipase A2 group IVA [Source:NCBI gene;Acc:396394]
ENSGALG00000005283	9	6763875	6794340	-1	SLC25A36	solute carrier family 25 member 36 [Source:NCBI gene;Acc:424817]
ENSGALG00000004959	9	9244127	9248424	-1	IRS1	insulin receptor substrate 1 [Source:HGNC Symbol;Acc:HGNC:6125]
ENSGALG00000004957	9	9276974	9300051	1	RHBDD1	rhomboid domain containing 1 [Source:HGNC Symbol;Acc:HGNC:23081]
ENSGALG00000004270	10	7045146	7260351	1	ALDH1A2	aldehyde dehydrogenase 1 family member A2 [Source:NCBI gene;Acc:395844]
ENSGALG00000007057	10	16917711	16966858	1	LRRC28	leucine rich repeat containing 28 [Source:NCBI gene;Acc:415512]
ENSGALG00000038688	10	17119378	17280787	-1	ADAMTS17	ADAM metallopeptidase with thrombospondin type 1 motif 17 [Source:HGNC Symbol;Acc:HGNC:17109]
ENSGALG00000014624	10	17297468	17341030	-1	CERS3	ceramide synthase 3 [Source:HGNC Symbol;Acc:HGNC:23752]
ENSGALG00000033378	11	5078318	5089698	1	AKTIP	AKT interacting protein [Source:NCBI gene;Acc:415720]
ENSGALG00000005319	11	12984674	13144905	1	CDH8	cadherin 8 [Source:NCBI gene;Acc:427553]
ENSGALG00000000713	11	19692863	19834198	1	ZFHX3	zinc finger homeobox 3 [Source:NCBI gene;Acc:395682]
ENSGALG00000039583	12	15509714	15595891	1	MITF	melanogenesis associated transcription factor [Source:NCBI gene;Acc:395886]
ENSGALG00000007804	12	16533598	16551037	1	GXYLT2	glucoside xylosyltransferase 2 [Source:HGNC Symbol;Acc:HGNC:33383]
ENSGALG00000007798	12	16512685	16531672	-1	SHQ1	SHQ1, H/ACA ribonucleoprotein assembly factor [Source:HGNC Symbol;Acc:HGNC:25543]
ENSGALG00000007810	12	16559643	16585654	1	PPP4R2	protein phosphatase 4 regulatory subunit 2 [Source:NCBI gene;Acc:416098]
ENSGALG00000007819	12	16642419	16762419	-1	PDZRN3	PDZ domain containing ring finger 3 [Source:HGNC Symbol;Acc:HGNC:17704]
ENSGALG00000000946	13	1472878	1511771	-1	PFDN1	prefoldin subunit 1 [Source:NCBI gene;Acc:416142]
ENSGALG00000000949	13	1515672	1521782	-1	HBEGF	heparin binding EGF like growth factor [Source:NCBI gene;Acc:395654]
ENSGALG00000044387	13	1526801	1543148	1	SLC4A9	solute carrier family 4 member 9 [Source:HGNC Symbol;Acc:HGNC:11035]
ENSGALG00000002984	13	10198636	10200864	1	RAB24	RAB24, member RAS oncogene family [Source:NCBI gene;Acc:427627]
ENSGALG00000002971	13	10206726	10259504	-1	NSD1	nuclear receptor binding SET domain protein 1 [Source:HGNC Symbol;Acc:HGNC:14234]
ENSGALG00000043334	13	17943050	17943784	1	POU4F3	POU class 4 homeobox 3 [Source:HGNC Symbol;Acc:HGNC:9220]
ENSGALG00000007528	13	17954049	17984841	1	TCERG1	transcription elongation regulator 1 [Source:HGNC Symbol;Acc:HGNC:15630]
ENSGALG00000040756	15	92237	149297	1	PI4KA	phosphatidylinositol 4-kinase alpha [Source:HGNC Symbol;Acc:HGNC:8983]
ENSGALG00000002536	15	2926591	3223483	1	STX2	syntaxin 2 [Source:NCBI gene;Acc:378895]
ENSGALG00000002557	15	3066200	3191098	-1	ADGRD1	adhesion G protein-coupled receptor D1 [Source:HGNC Symbol;Acc:HGNC:19893]
ENSGALG00000007926	18	10720628	10723334	-1	ATP5PD	ATP synthase peripheral stalk subunit d [Source:HGNC Symbol;Acc:HGNC:845]
ENSGALG00000007934	18	10723445	10730542	1	KCTD2	potassium channel tetramerization domain containing 2 [Source:NCBI gene;Acc:422116]
ENSGALG00000007955	18	10736501	10743739	1	SLC16A5	solute carrier family 16 member 5 [Source:HGNC Symbol;Acc:HGNC:10926]
ENSGALG00000007965	18	10743108	10764036	-1	JPT1	Jupiter microtubule associated homolog 1 [Source:NCBI gene;Acc:422119]
ENSGALG00000007961	18	10749358	10751459	1	ARMC7	armadillo repeat containing 7 [Source:NCBI gene;Acc:422118]
ENSGALG00000007971	18	10765476	10777024	-1	SUMO2	small ubiquitin-like modifier 2 [Source:NCBI gene;Acc:770125]
ENSGALG00000008023	18	10881990	10927259	1	TMEM94	transmembrane protein 94 [Source:HGNC Symbol;Acc:HGNC:28983]
ENSGALG00000008034	18	10931921	10957831	-1	CASKIN2	CASK interacting protein 2 [Source:HGNC Symbol;Acc:HGNC:18200]
ENSGALG00000008057	18	10989212	11020045	1	LLGL2	LLGL2, scribble cell polarity complex component [Source:HGNC Symbol;Acc:HGNC:6629]
ENSGALG00000026380	20	10709438	10710435	1	UBE2C	ubiquitin conjugating enzyme E2 C [Source:HGNC Symbol;Acc:HGNC:15937]
ENSGALG00000006835	20	10712017	10713814	-1	TNNC2	troponin C2, fast skeletal type [Source:NCBI gene;Acc:396434]
ENSGALG00000006836	20	10715182	10716883	1	SNX21	sorting nexin family member 21 [Source:HGNC Symbol;Acc:HGNC:16154]
ENSGALG00000006842	20	10717674	10719929	-1	ACOT8	acyl-CoA thioesterase 8 [Source:HGNC Symbol;Acc:HGNC:15919]
ENSGALG00000006848	20	10720119	10723102	1	ZSWIM3	zinc finger SWIM-type containing 3 [Source:HGNC Symbol;Acc:HGNC:16157]
ENSGALG00000006854	20	10723192	10729511	-1	NEURL2	neuralized E3 ubiquitin protein ligase 2 [Source:HGNC Symbol;Acc:HGNC:16156]
ENSGALG00000006876	20	10729767	10733859	1	CTSA	cathepsin A [Source:NCBI gene;Acc:428163]
ENSGALG00000036686	20	10734286	10737049	-1	PLTP	phospholipid transfer protein [Source:NCBI gene;Acc:428164]
ENSGALG00000023547	20	10739325	10750482	1	PCIF1	PDX1 C-terminal inhibiting factor 1 [Source:HGNC Symbol;Acc:HGNC:16200]
ENSGALG00000013383	23	5477642	5481538	-1	PPIE	peptidylprolyl isomerase E [Source:HGNC Symbol;Acc:HGNC:9258]
ENSGALG00000003800	23	5482619	5494157	-1	PABPC4	poly(A) binding protein cytoplasmic 4 [Source:HGNC Symbol;Acc:HGNC:8557]
ENSGALG00000017846	23	5483650	5483782	-1	RF00431	small nucleolar RNA SNORA55 [Source:NCBI gene;Acc:112530231]
ENSGALG00000044737	23	5497460	5500849	-1	HEYL	hes related family bHLH transcription factor with YRPW motif-like [Source:HGNC Symbol;Acc:HGNC:4882]
ENSGALG00000003816	23	5511936	5518527	-1	NT5C1A	5'-nucleotidase, cytosolic IA [Source:HGNC Symbol;Acc:HGNC:17819]
ENSGALG00000003829	23	5519713	5522206	-1	HPCAL4	hippocalcin like 4 [Source:HGNC Symbol;Acc:HGNC:18212]
ENSGALG00000003851	23	5531405	5545370	-1	TRIT1	tRNA isopentenyltransferase 1 [Source:HGNC Symbol;Acc:HGNC:20286]
ENSGALG00000024047	23	5548134	5550962	-1	MYCL	MYCL proto-oncogene, bHLH transcription factor [Source:HGNC Symbol;Acc:HGNC:7555]
ENSGALG00000003879	23	5554873	5562608	1	MFSD2A	major facilitator superfamily domain containing 2A [Source:HGNC Symbol;Acc:HGNC:25897]
ENSGALG00000036294	23	5563597	5574294	1	CAP1	cyclase associated actin cytoskeleton regulatory protein 1 [Source:HGNC Symbol;Acc:HGNC:20040]
ENSGALG00000003936	23	5575818	5580472	-1	PPT1	palmitoyl-protein thioesterase 1 [Source:NCBI gene;Acc:419681]
ENSGALG00000030378	23	5580600	5583706	1	RPL11	ribosomal protein L11 [Source:NCBI gene;Acc:419682]
ENSGALG00000034625	23	5585953	5598443	1	TCEB3	transcription elongation factor B subunit 3 [Source:NCBI gene;Acc:419683]
ENSGALG00000003986	23	5598141	5600060	1	PITHD1	PITH domain containing 1 [Source:HGNC Symbol;Acc:HGNC:25022]
ENSGALG00000004002	23	5602159	5605993	1	LYPLA2	lysophospholipase II [Source:NCBI gene;Acc:419685]
ENSGALG00000004047	23	5607021	5609856	-1	GALE	UDP-galactose-4-epimerase [Source:HGNC Symbol;Acc:HGNC:4116]
ENSGALG00000004249	23	5719948	5741312	1	GRHL3	grainyhead like transcription factor 3 [Source:HGNC Symbol;Acc:HGNC:25839]
ENSGALG00000007848	24	6106022	6108646	-1	PTS	6-pyruvoyltetrahydropterin synthase [Source:HGNC Symbol;Acc:HGNC:9689]
ENSGALG00000007868	24	6110301	6130965	-1	BCO2	beta-carotene oxygenase 2 [Source:HGNC Symbol;Acc:HGNC:18503]
ENSGALG00000041204	27	3648588	4003342	-1	IGF2BP1	insulin like growth factor 2 mRNA binding protein 1 [Source:NCBI gene;Acc:395953]
ENSGALG00000001299	27	3682114	3689763	1	GIP	gastric inhibitory polypeptide [Source:NCBI gene;Acc:419989]
ENSGALG00000001309	27	3690044	3693328	1	SNF8	SNF8, ESCRT-II complex subunit [Source:HGNC Symbol;Acc:HGNC:17028]
ENSGALG00000001315	27	3695957	3705363	-1	UBE2Z	ubiquitin conjugating enzyme E2 Z [Source:HGNC Symbol;Acc:HGNC:25847]

## Sheet: Table S7
Table S7. Gene annotation of top 1% outlier genomic regions from ZHp.
Gene stable ID	Chromosome	Gene start (bp)	Gene end (bp)	Strand	Gene name	Gene description
ENSGALG00000038225	1	9507267	9637821	1	SEMA3E	semaphorin 3E [Source:NCBI gene;Acc:374089]
ENSGALG00000033974	1	10650557	10710329	1	HGF	hepatocyte growth factor [Source:NCBI gene;Acc:395941]
ENSGALG00000008926	1	22528298	22829235	1	CADPS2	calcium dependent secretion activator 2 [Source:HGNC Symbol;Acc:HGNC:16018]
ENSGALG00000008941	1	22837471	22839677	1	FEZF1	FEZ family zinc finger 1 [Source:HGNC Symbol;Acc:HGNC:22788]
ENSGALG00000009029	1	23467910	23513135	1	TSPAN12	tetraspanin 12 [Source:NCBI gene;Acc:417763]
ENSGALG00000009903	1	35053221	35057370	-1	IFNG	interferon gamma [Source:NCBI gene;Acc:396054]
ENSGALG00000010958	1	40204801	40505268	-1	PPFIA2	PTPRF interacting protein alpha 2 [Source:HGNC Symbol;Acc:HGNC:9246]
ENSGALG00000011177	1	42803231	42852341	-1	CEP290	centrosomal protein 290 [Source:HGNC Symbol;Acc:HGNC:29021]
ENSGALG00000012755	1	55335204	55383631	1	IGF-I	insulin like growth factor 1 [Source:NCBI gene;Acc:418090]
ENSGALG00000013143	1	64936305	65172126	1	PDE3A	phosphodiesterase 3A [Source:HGNC Symbol;Acc:HGNC:8778]
ENSGALG00000031293	1	65283618	65301027	-1	SLCO1A2	solute carrier organic anion transporter family member 1A2 [Source:HGNC Symbol;Acc:HGNC:10956]
ENSGALG00000013168	1	65318628	65322354	1	IAPP	islet amyloid polypeptide [Source:NCBI gene;Acc:396362]
ENSGALG00000032768	1	65938356	66226982	1	SOX5	SRY-box 5 [Source:NCBI gene;Acc:418195]
ENSGALG00000017271	1	74112613	74296685	-1	ANO2	anoctamin 2 [Source:HGNC Symbol;Acc:HGNC:1183]
ENSGALG00000015117	1	82979190	82989119	1	DRD3	dopamine receptor D3 [Source:HGNC Symbol;Acc:HGNC:3024]
ENSGALG00000042771	1	95109133	95290333	1	GBE1	1,4-alpha-glucan branching enzyme 1 [Source:HGNC Symbol;Acc:HGNC:4180]
ENSGALG00000015511	1	96489993	96603886	1	ROBO1	roundabout guidance receptor 1 [Source:HGNC Symbol;Acc:HGNC:10249]
ENSGALG00000015519	1	96895939	97053385	-1	ROBO2	roundabout guidance receptor 2 [Source:HGNC Symbol;Acc:HGNC:10250]
ENSGALG00000015737	1	100721520	100975548	1	NCAM2	neural cell adhesion molecule 2 [Source:HGNC Symbol;Acc:HGNC:7657]
ENSGALG00000015746	1	102510328	102543990	1	JAM2	junctional adhesion molecule 2 [Source:NCBI gene;Acc:418476]
ENSGALG00000015770	1	102609866	102809834	-1	APP	amyloid beta (A4) precursor protein [Source:NCBI gene;Acc:374198]
ENSGALG00000016281	1	114486908	115483002	1	DMD	dystrophin [Source:NCBI gene;Acc:396236]
ENSGALG00000016622	1	126411070	126512986	-1	STS	steroid sulfatase [Source:HGNC Symbol;Acc:HGNC:11425]
ENSGALG00000026994	1	140332621	140333706	1	FAM155A	family with sequence similarity 155 member A [Source:HGNC Symbol;Acc:HGNC:33877]
ENSGALG00000016880	1	144548507	144645723	-1	UBAC2	UBA domain containing 2 [Source:NCBI gene;Acc:418778]
ENSGALG00000016900	1	146527090	147094328	-1	GPC6	glypican 6 [Source:HGNC Symbol;Acc:HGNC:4454]
ENSGALG00000016902	1	147664506	148027057	-1	GPC5	glypican 5 [Source:HGNC Symbol;Acc:HGNC:4453]
ENSGALG00000017002	1	168999957	169111965	1	FNDC3A	fibronectin type III domain containing 3A [Source:NCBI gene;Acc:418863]
ENSGALG00000017173	1	180825307	180952539	1	GUCY1A2	guanylate cyclase 1 soluble subunit alpha 2 [Source:HGNC Symbol;Acc:HGNC:4684]
ENSGALG00000017199	1	184996598	185204663	1	MAML2	mastermind like transcriptional coactivator 2 [Source:HGNC Symbol;Acc:HGNC:16259]
ENSGALG00000039029	1	191156148	191157083	1	TAS2R4	taste 2 receptor member 4 [Source:HGNC Symbol;Acc:HGNC:14911]
ENSGALG00000009410	2	22680879	22702814	-1	PEX1	peroxisomal biogenesis factor 1 [Source:HGNC Symbol;Acc:HGNC:8850]
ENSGALG00000009467	2	22703137	22708440	1	RBM48	RNA binding motif protein 48 [Source:NCBI gene;Acc:420555]
ENSGALG00000009473	2	22706046	22711776	-1	EFCAB1	EF-hand calcium binding domain 1 [Source:HGNC Symbol;Acc:HGNC:25678]
ENSGALG00000033561	2	27443683	27775267	-1	DGKB	diacylglycerol kinase beta [Source:HGNC Symbol;Acc:HGNC:2850]
ENSGALG00000010792	2	27894534	28076252	-1	AGMO	alkylglycerol monooxygenase [Source:HGNC Symbol;Acc:HGNC:33784]
ENSGALG00000010794	2	28094371	28147050	-1	MEOX2	mesenchyme homeobox 2 [Source:NCBI gene;Acc:374137]
ENSGALG00000027900	2	28184028	28184138	-1	RF00001
ENSGALG00000010795	2	28334902	28444198	-1	ISPD	isoprenoid synthase domain containing [Source:HGNC Symbol;Acc:HGNC:37276]
ENSGALG00000037193	2	51429079	51660281	1	HECW1	HECT, C2 and WW domain containing E3 ubiquitin protein ligase 1 [Source:HGNC Symbol;Acc:HGNC:22195]
ENSGALG00000042773	2	51842819	51912220	1	VOPP1	VOPP1, WBP1/VOPP1 family member [Source:HGNC Symbol;Acc:HGNC:34518]
ENSGALG00000032570	2	51920389	51953653	-1	LANCL2	LanC like 2 [Source:HGNC Symbol;Acc:HGNC:6509]
ENSGALG00000038089	2	51987050	52134485	-1	EGFR	epidermal growth factor receptor [Source:NCBI gene;Acc:396494]
ENSGALG00000037863	2	52289895	52293714	1	SEC61G	Sec61 translocon gamma subunit [Source:NCBI gene;Acc:776639]
ENSGALG00000040298	2	52848375	53196795	-1	TPK1	thiamin pyrophosphokinase 1 [Source:HGNC Symbol;Acc:HGNC:17358]
ENSGALG00000024970	2	52937346	52937659	1	RF00100
ENSGALG00000034048	3	1854198	1913151	-1	BCL11A	B cell CLL/lymphoma 11A [Source:NCBI gene;Acc:421199]
ENSGALG00000008163	3	2947673	3011366	1	PSME4	proteasome activator subunit 4 [Source:NCBI gene;Acc:421218]
ENSGALG00000009871	3	22318822	22342595	-1	RCOR3	REST corepressor 3 [Source:NCBI gene;Acc:421380]
ENSGALG00000009926	3	24178579	24209441	-1	HAAO	3-hydroxyanthranilate 3,4-dioxygenase [Source:HGNC Symbol;Acc:HGNC:4796]
ENSGALG00000009981	3	25557990	25574700	-1	PREPL	prolyl endopeptidase like [Source:NCBI gene;Acc:421405]
ENSGALG00000035800	3	25574985	25772207	1	CAMKMT	calmodulin-lysine N-methyltransferase [Source:NCBI gene;Acc:421406]
ENSGALG00000015387	3	68405534	68477842	1	ATG5	autophagy related 5 [Source:NCBI gene;Acc:421784]
ENSGALG00000015434	3	70383444	70747010	-1	GRIK2	glutamate ionotropic receptor kainate type subunit 2 [Source:HGNC Symbol;Acc:HGNC:4580]
ENSGALG00000015596	3	75357084	75404586	1	MAP3K7	mitogen-activated protein kinase kinase kinase 7 [Source:HGNC Symbol;Acc:HGNC:6859]
ENSGALG00000016276	3	86406473	86714063	1	KHDRBS2	KH RNA binding domain containing, signal transduction associated 2 [Source:HGNC Symbol;Acc:HGNC:18114]
ENSGALG00000016304	3	88395313	88456575	-1	LRRC1	leucine rich repeat containing 1 [Source:HGNC Symbol;Acc:HGNC:14307]
ENSGALG00000016419	3	96512108	96596917	1	ASAP2	ArfGAP with SH3 domain, ankyrin repeat and PH domain 2 [Source:HGNC Symbol;Acc:HGNC:2721]
ENSGALG00000016421	3	96599625	96606686	-1	ITGB1BP1	integrin subunit beta 1 binding protein 1 [Source:NCBI gene;Acc:421928]
ENSGALG00000026402	3	103780008	103780213	-1	RF02113
ENSGALG00000030791	4	5837514	5995090	-1	DIAPH2	diaphanous related formin 2 [Source:NCBI gene;Acc:374040]
ENSGALG00000009280	4	20701889	20706043	1	NPY2R	neuropeptide Y receptor Y2 [Source:NCBI gene;Acc:422405]
ENSGALG00000041736	4	22955307	23194747	-1	FSTL5	follistatin like 5 [Source:HGNC Symbol;Acc:HGNC:21386]
ENSGALG00000010628	4	39713691	39752253	1	ACSL1	acyl-CoA synthetase long chain family member 1 [Source:NCBI gene;Acc:422547]
ENSGALG00000010769	4	44051784	44077636	-1	HPGD	15-hydroxyprostaglandin dehydrogenase [Source:NCBI gene;Acc:422567]
ENSGALG00000013725	4	65135045	65140920	1	LONRF1	LON peptidase N-terminal domain and ring finger 1 [Source:HGNC Symbol;Acc:HGNC:26302]
ENSGALG00000013726	4	65146509	65153878	-1	PAICS	phosphoribosylaminoimidazole carboxylase and phosphoribosylaminoimidazolesuccinocarboxamide synthase [Source:NCBI gene;Acc:396534]
ENSGALG00000013728	4	65154141	65196570	1	PPAT	phosphoribosyl pyrophosphate amidotransferase [Source:NCBI gene;Acc:422743]
ENSGALG00000014421	4	76375272	76448502	1	LCORL	ligand dependent nuclear receptor corepressor like [Source:NCBI gene;Acc:422820]
ENSGALG00000015591	4	81526790	81561931	-1	ACOX3	acyl-CoA oxidase 3, pristanoyl [Source:HGNC Symbol;Acc:HGNC:121]
ENSGALG00000015594	4	81561973	81574732	1	TRMT44	tRNA methyltransferase 44 homolog [Source:HGNC Symbol;Acc:HGNC:26653]
ENSGALG00000030209	4	81756780	81791318	1	CPZ	carboxypeptidase Z [Source:NCBI gene;Acc:395266]
ENSGALG00000003777	5	2201059	2481132	1	NELL1	neural EGFL like 1 [Source:HGNC Symbol;Acc:HGNC:7750]
ENSGALG00000029260	5	16012671	16077001	1	H-RAS	GTPase HRas GTPase HRas, N-terminally processed [Source:UniProtKB/Swiss-Prot;Acc:P08642]
ENSGALG00000009847	5	32441311	32495180	-1	STXBP6	syntaxin binding protein 6 [Source:NCBI gene;Acc:423299]
ENSGALG00000011236	5	48744092	48888728	-1	BEGAIN	brain enriched guanylate kinase associated [Source:HGNC Symbol;Acc:HGNC:24163]
ENSGALG00000011244	5	49020993	49030608	1	DLK1	delta like non-canonical Notch ligand 1 [Source:NCBI gene;Acc:423459]
ENSGALG00000045557	6	11573231	11581841	-1	MTTPL	Gallus gallus microsomal triglyceride transfer protein-like (MTTPL), mRNA. [Source:RefSeq mRNA;Acc:NM_001322804]
ENSGALG00000043018	6	13203928	13296880	1	DLG5	discs large MAGUK scaffold protein 5 [Source:HGNC Symbol;Acc:HGNC:2904]
ENSGALG00000004980	6	13362771	13800472	1	KCNMA1	potassium calcium-activated channel subfamily M alpha 1 [Source:NCBI gene;Acc:374065]
ENSGALG00000006165	6	18438795	18555233	1	WDFY4	WDFY family member 4 [Source:HGNC Symbol;Acc:HGNC:29323]
ENSGALG00000006168	6	18519730	18520509	-1	LRRC18	leucine rich repeat containing 18 [Source:HGNC Symbol;Acc:HGNC:23199]
ENSGALG00000009248	6	28905280	28952030	-1	HSPA12A	heat shock protein family A (Hsp70) member 12A [Source:HGNC Symbol;Acc:HGNC:19022]
ENSGALG00000023742	7	6580483	6603208	1	AHR2	Gallus gallus aryl hydrocarbon receptor 2 (AHR2), mRNA. [Source:RefSeq mRNA;Acc:NM_001319008]
ENSGALG00000004322	7	6604479	6617381	1	AHR1B	Gallus gallus aryl hydrocarbon receptor 1 beta (AHR1B), mRNA. [Source:RefSeq mRNA;Acc:NM_001318993]
ENSGALG00000005974	7	6723053	6744124	1	COL6A1	collagen type VI alpha 1 chain [Source:NCBI gene;Acc:396000]
ENSGALG00000039216	7	6764395	6790429	1	COL6A2	collagen type VI alpha 2 chain [Source:NCBI gene;Acc:396292]
ENSGALG00000011009	7	19912741	19968241	-1	SCN2A	sodium voltage-gated channel alpha subunit 2 [Source:NCBI gene;Acc:395945]
ENSGALG00000002192	8	2036933	2110380	-1	PTPRC	protein tyrosine phosphatase, receptor type C [Source:NCBI gene;Acc:386580]
ENSGALG00000031129	8	10119575	10310613	-1	HMCN1	hemicentin 1 [Source:HGNC Symbol;Acc:HGNC:19194]
ENSGALG00000005180	8	11178211	11316534	1	COL11A1	collagen type XI alpha 1 chain [Source:HGNC Symbol;Acc:HGNC:2186]
ENSGALG00000005203	8	11447671	11502314	1	OLFM3	olfactomedin 3 [Source:HGNC Symbol;Acc:HGNC:17990]
ENSGALG00000005509	8	12568769	12891574	1	DPYD	dihydropyrimidine dehydrogenase [Source:HGNC Symbol;Acc:HGNC:3012]
ENSGALG00000011379	8	29831798	29884544	-1	SLC44A5	solute carrier family 44 member 5 [Source:HGNC Symbol;Acc:HGNC:28524]
ENSGALG00000011388	8	29887798	29899133	1	RABGGTB	Rab geranylgeranyltransferase subunit beta [Source:HGNC Symbol;Acc:HGNC:9796]
ENSGALG00000017876	8	29890181	29890265	1	RF00279	small nucleolar RNA SNORD45 [Source:NCBI gene;Acc:112532951]
ENSGALG00000011392	8	29900571	29924458	1	MSH4	mutS homolog 4 [Source:HGNC Symbol;Acc:HGNC:7327]
ENSGALG00000040889	9	557105	617279	-1	ARMC8	armadillo repeat containing 8 [Source:NCBI gene;Acc:424731]
ENSGALG00000010411	9	23859933	23888136	-1	RNF13	ring finger protein 13 [Source:NCBI gene;Acc:396303]
ENSGALG00000028001	9	23888280	23892608	1	COMMD2	COMM domain containing 2 [Source:HGNC Symbol;Acc:HGNC:24993]
ENSGALG00000010412	9	23898460	23938545	1	WWTR1	WW domain containing transcription regulator 1 [Source:HGNC Symbol;Acc:HGNC:24042]
ENSGALG00000034950	11	191662	296948	1	SMPD3	sphingomyelin phosphodiesterase 3 [Source:HGNC Symbol;Acc:HGNC:14240]
ENSGALG00000003309	11	2592486	2644422	-1	NECAB2	N-terminal EF-hand calcium binding protein 2 [Source:HGNC Symbol;Acc:HGNC:23746]
ENSGALG00000003323	11	2658956	2694119	-1	OSGIN1	oxidative stress induced growth inhibitor 1 [Source:HGNC Symbol;Acc:HGNC:30093]
ENSGALG00000034179	11	3582787	3628409	1	SLC12A4	solute carrier family 12 member 4 [Source:HGNC Symbol;Acc:HGNC:10913]
ENSGALG00000005319	11	12984674	13144905	1	CDH8	cadherin 8 [Source:NCBI gene;Acc:427553]
ENSGALG00000008736	17	2080863	2196807	1	PNPLA7	patatin like phospholipase domain containing 7 [Source:NCBI gene;Acc:427774]
ENSGALG00000034134	18	79958	84622	1	ZNF302	zinc finger protein 302 [Source:NCBI gene;Acc:417303]
ENSGALG00000039712	18	143084	152766	1	DHRS7C	dehydrogenase/reductase (SDR family) member 7C [Source:NCBI gene;Acc:417304]
ENSGALG00000041800	18	177474	220592	1	GLP2R	glucagon-like peptide 2 receptor [Source:NCBI gene;Acc:427787]
ENSGALG00000032452	18	230967	334718	-1	GAS7	growth arrest specific 7 [Source:HGNC Symbol;Acc:HGNC:4169]
ENSGALG00000035816	18	10609620	10618855	-1	FDXR	ferredoxin reductase [Source:HGNC Symbol;Acc:HGNC:3642]
ENSGALG00000029445	18	10619736	10623524	-1	FADS6	fatty acid desaturase 6 [Source:HGNC Symbol;Acc:HGNC:30459]
ENSGALG00000032413	21	1970069	1990004	1	NADK	NAD kinase [Source:NCBI gene;Acc:419403]
ENSGALG00000000195	22	377944	413671	1	SLC23A2	solute carrier family 23 member 2 [Source:NCBI gene;Acc:419520]
ENSGALG00000000209	22	439955	444495	-1	PRNP	prion protein [Source:NCBI gene;Acc:396452]
ENSGALG00000041347	22	454076	460616	-1	PROM2	prominin 2 [Source:HGNC Symbol;Acc:HGNC:20685]
ENSGALG00000043405	22	531919	545332	-1	BNIP3L	BCL2 interacting protein 3 like [Source:NCBI gene;Acc:419522]
ENSGALG00000000275	22	825262	833324	1	KCTD9	potassium channel tetramerization domain containing 9 [Source:NCBI gene;Acc:419526]
ENSGALG00000000378	22	1190201	1195716	-1	SLC25A37	solute carrier family 25 member 37 [Source:HGNC Symbol;Acc:HGNC:29786]
ENSGALG00000001838	22	1366486	1401055	-1	XPO7	exportin 7 [Source:NCBI gene;Acc:426925]
ENSGALG00000032856	22	1423301	1444213	1	GFRA2	GDNF family receptor alpha 2 [Source:NCBI gene;Acc:395993]
ENSGALG00000001608	22	1798072	1927838	1	UNC5D	unc-5 netrin receptor D [Source:HGNC Symbol;Acc:HGNC:18634]
ENSGALG00000045668	22	2015722	2053116	1	KCNU1	potassium calcium-activated channel subfamily U member 1 [Source:HGNC Symbol;Acc:HGNC:18867]
ENSGALG00000034229	22	2190068	2192240	1	ZNF703	zinc finger protein 703 [Source:HGNC Symbol;Acc:HGNC:25883]
ENSGALG00000003092	22	2202505	2211560	1	ERLIN2	ER lipid raft associated 2 [Source:HGNC Symbol;Acc:HGNC:1356]
ENSGALG00000003101	22	2214998	2219153	1	PLPBP	pyridoxal phosphate binding protein [Source:HGNC Symbol;Acc:HGNC:9457]
ENSGALG00000044574	22	2309067	2311222	-1	PLPP5	phospholipid phosphatase 5 [Source:HGNC Symbol;Acc:HGNC:25026]
ENSGALG00000003299	22	2316115	2337687	-1	NSD3	nuclear receptor binding SET domain protein 3 [Source:HGNC Symbol;Acc:HGNC:12767]
ENSGALG00000042739	22	2410279	2423115	1	TACC1	transforming acidic coiled-coil containing protein 1 [Source:HGNC Symbol;Acc:HGNC:11522]
ENSGALG00000003349	22	2434910	2444309	1	PLEKHA2	pleckstrin homology domain containing A2 [Source:NCBI gene;Acc:395435]
ENSGALG00000003356	22	2448285	2449185	-1	TM2D2	TM2 domain containing 2 [Source:HGNC Symbol;Acc:HGNC:24127]
ENSGALG00000003398	22	2453219	2473529	1	ADAM9	ADAM metallopeptidase domain 9 [Source:NCBI gene;Acc:426781]
ENSGALG00000024083	22	2509377	2510527	1	TCIM	transcriptional and immune response regulator [Source:HGNC Symbol;Acc:HGNC:1357]
ENSGALG00000003473	22	2593802	2604692	-1	SFRP1	secreted frizzled related protein 1 [Source:NCBI gene;Acc:395237]
ENSGALG00000003483	22	2615176	2619099	1	GOLGA7	golgin A7 [Source:NCBI gene;Acc:426787]
ENSGALG00000045374	22	2619311	2621698	1	GINS4	Gallus gallus GINS complex subunit 4 (Sld5 homolog) (GINS4), mRNA. [Source:RefSeq mRNA;Acc:NM_001354864]
ENSGALG00000003492	22	2619337	2627681	1	PPP1R3E	protein phosphatase 1, regulatory subunit 3E [Source:NCBI gene;Acc:395787]
ENSGALG00000018503	22	2639464	2641010	-1	NKX6-3	NK6 homeobox 3 [Source:HGNC Symbol;Acc:HGNC:26328]
ENSGALG00000003594	22	2643819	2666293	-1	ANK1	ankyrin 1 [Source:HGNC Symbol;Acc:HGNC:492]
ENSGALG00000003829	23	5519713	5522206	-1	HPCAL4	hippocalcin like 4 [Source:HGNC Symbol;Acc:HGNC:18212]
ENSGALG00000003851	23	5531405	5545370	-1	TRIT1	tRNA isopentenyltransferase 1 [Source:HGNC Symbol;Acc:HGNC:20286]
ENSGALG00000003879	23	5554873	5562608	1	MFSD2A	major facilitator superfamily domain containing 2A [Source:HGNC Symbol;Acc:HGNC:25897]
ENSGALG00000036294	23	5563597	5574294	1	CAP1	cyclase associated actin cytoskeleton regulatory protein 1 [Source:HGNC Symbol;Acc:HGNC:20040]
ENSGALG00000003936	23	5575818	5580472	-1	PPT1	palmitoyl-protein thioesterase 1 [Source:NCBI gene;Acc:419681]
ENSGALG00000030378	23	5580600	5583706	1	RPL11	ribosomal protein L11 [Source:NCBI gene;Acc:419682]
ENSGALG00000034625	23	5585953	5598443	1	TCEB3	transcription elongation factor B subunit 3 [Source:NCBI gene;Acc:419683]
ENSGALG00000007848	24	6106022	6108646	-1	PTS	6-pyruvoyltetrahydropterin synthase [Source:HGNC Symbol;Acc:HGNC:9689]
ENSGALG00000007868	24	6110301	6130965	-1	BCO2	beta-carotene oxygenase 2 [Source:HGNC Symbol;Acc:HGNC:18503]
ENSGALG00000007874	24	6140262	6143113	1	IL18	interleukin 18 [Source:NCBI gene;Acc:395312]
ENSGALG00000007878	24	6145627	6148525	-1	SDHD	succinate dehydrogenase complex subunit D [Source:NCBI gene;Acc:419793]
ENSGALG00000033854	26	1276273	1282868	1	CSF1	colony stimulating factor 1 [Source:NCBI gene;Acc:100499189]
ENSGALG00000041204	27	3648588	4003342	-1	IGF2BP1	insulin like growth factor 2 mRNA binding protein 1 [Source:NCBI gene;Acc:395953]
ENSGALG00000001299	27	3682114	3689763	1	GIP	gastric inhibitory polypeptide [Source:NCBI gene;Acc:419989]
ENSGALG00000032191	27	5462100	5472837	1	WNK4	WNK lysine deficient protein kinase 4 [Source:HGNC Symbol;Acc:HGNC:14544]
ENSGALG00000034345	27	5473594	5474209	-1	COA3	cytochrome c oxidase assembly factor 3 [Source:HGNC Symbol;Acc:HGNC:24990]
ENSGALG00000043285	27	5473787	5477716	1	CNTD1	cyclin N-terminal domain containing 1 [Source:HGNC Symbol;Acc:HGNC:26847]
ENSGALG00000002973	27	5478574	5483356	-1	BECN1	beclin 1 [Source:NCBI gene;Acc:420018]
ENSGALG00000002937	27	5483514	5490234	1	PSME3	proteasome activator subunit 3 [Source:NCBI gene;Acc:420017]
ENSGALG00000033532	30	7488	10351	-1	RAD23A	RAD23 homolog A, nucleotide excision repair protein [Source:HGNC Symbol;Acc:HGNC:9812]
ENSGALG00000040368	30	10644	14298	-1	CALR	calreticulin [Source:HGNC Symbol;Acc:HGNC:1455]
ENSGALG00000040258	30	14208	18128	1	FARSA	phenylalanyl-tRNA synthetase subunit alpha [Source:NCBI gene;Acc:100859604]
ENSGALG00000039160	32	53577	61181	1	SUPT5H	SPT5 homolog, DSIF elongation factor subunit [Source:NCBI gene;Acc:426493]
ENSGALG00000029691	32	75763	78234	1	NFKBIB	NFKB inhibitor beta [Source:HGNC Symbol;Acc:HGNC:7798]
ENSGALG00000029761	32	72756	75383	-1	SIRT2	sirtuin 2 [Source:NCBI gene;Acc:548628]

## Sheet: Table S8
Table S8. Putatively selected genes (top 5 % level ZHp and ZFst values) in the BN gamecock chicken, which were identified by Guo et al., 2016. (This table was originally moved from Guo's stduy)
Gene ID	Gene symbol	Description
ENSGALG00000000241	STARD4	stAR-related lipid transfer protein 4 [Source:RefSeq peptide;Acc:NP_001073210]
ENSGALG00000000244	CAMK4	calcium/calmodulin-dependent protein kinase IV [Source:HGNC Symbol;Acc:HGNC:1464]
ENSGALG00000000255	MAN2A1	mannosidase, alpha, class 2A, member 1 [Source:HGNC Symbol;Acc:HGNC:6824]
ENSGALG00000000264		Uncharacterized protein {ECO:0000313|Ensembl:ENSGALP00000000343} [Source:UniProtKB/TrEMBL;Acc:F1NKQ8]
ENSGALG00000000273	FER	fer (fps/fes related) tyrosine kinase [Source:HGNC Symbol;Acc:HGNC:3655]
ENSGALG00000000276	FBXL17	F-box and leucine-rich repeat protein 17 [Source:HGNC Symbol;Acc:HGNC:13615]
ENSGALG00000000280	EFNA5	ephrin-A5 precursor [Source:RefSeq peptide;Acc:NP_990515]
ENSGALG00000000420	KLHDC7A	kelch domain containing 7A [Source:HGNC Symbol;Acc:HGNC:26791]
ENSGALG00000000426	IGSF21	immunoglobin superfamily, member 21 [Source:HGNC Symbol;Acc:HGNC:28246]
ENSGALG00000000428	chPKCI	histidine triad nucleotide-binding protein 1 [Source:RefSeq peptide;Acc:NP_990020]
ENSGALG00000000503	PADI2	peptidyl arginine deiminase, type II [Source:HGNC Symbol;Acc:HGNC:18341]
ENSGALG00000000508		succinate dehydrogenase [Source:RefSeq peptide;Acc:NP_001074344]
ENSGALG00000000514		28S ribosomal protein S16, mitochondrial isoform 1 [Source:RefSeq peptide;Acc:NP_001264955]
ENSGALG00000000530	SLC45A1	solute carrier family 45, member 1 [Source:HGNC Symbol;Acc:HGNC:17939]
ENSGALG00000000535	ERRFI1	ERBB receptor feedback inhibitor 1 [Source:HGNC Symbol;Acc:HGNC:18185]
ENSGALG00000000628	KIF21B	kinesin family member 21B [Source:HGNC Symbol;Acc:HGNC:29442]
ENSGALG00000000730	CACNA1S	calcium channel, voltage-dependent, L type, alpha 1S subunit [Source:HGNC Symbol;Acc:HGNC:1397]
ENSGALG00000000742	PIM1	Pim-1 proto-oncogene, serine/threonine kinase [Source:HGNC Symbol;Acc:HGNC:8986]
ENSGALG00000000753	TBC1D22B	TBC1 domain family, member 22B [Source:HGNC Symbol;Acc:HGNC:21602]
ENSGALG00000000771	PLA2G15	phospholipase A2, group XV [Source:HGNC Symbol;Acc:HGNC:17163]
ENSGALG00000000776	BRPF3	bromodomain and PHD finger containing, 3 [Source:HGNC Symbol;Acc:HGNC:14256]
ENSGALG00000000780	SMPD3	sphingomyelin phosphodiesterase 3, neutral membrane (neutral sphingomyelinase II) [Source:HGNC Symbol;Acc:HGNC:14240]
ENSGALG00000000800	PRMT7	protein arginine N-methyltransferase 7 [Source:RefSeq peptide;Acc:NP_001005831]
ENSGALG00000000804	SLC7A6OS	solute carrier family 7, member 6 opposite strand [Source:HGNC Symbol;Acc:HGNC:25807]
ENSGALG00000019759	MAPK14	mitogen-activated protein kinase 14 [Source:HGNC Symbol;Acc:HGNC:6876]
ENSGALG00000000826	MAPK13	mitogen-activated protein kinase 13 [Source:HGNC Symbol;Acc:HGNC:6875]
ENSGALG00000000890	SRPK1	SRSF protein kinase 1 [Source:HGNC Symbol;Acc:HGNC:11305]
ENSGALG00000000897	LHFPL5	Tetraspan membrane protein of hair cell stereocilia homolog [Source:UniProtKB/Swiss-Prot;Acc:Q7ZZL8]
ENSGALG00000000900	CLPS	colipase precursor [Source:RefSeq peptide;Acc:NP_001138963]
ENSGALG00000000947	FKBP51	peptidyl-prolyl cis-trans isomerase FKBP5 [Source:RefSeq peptide;Acc:NP_001005431]
ENSGALG00000000954	SMPD2	sphingomyelin phosphodiesterase 2, neutral membrane (neutral sphingomyelinase) [Source:HGNC Symbol;Acc:HGNC:11121]
ENSGALG00000001668	UBE2R2	ubiquitin-conjugating enzyme E2 R2 [Source:RefSeq peptide;Acc:NP_001026582]
ENSGALG00000001871		Uncharacterized protein {ECO:0000313|Ensembl:ENSGALP00000002902} [Source:UniProtKB/TrEMBL;Acc:E1BXB3]
ENSGALG00000001900	KIAA1045	KIAA1045 [Source:HGNC Symbol;Acc:HGNC:29180]
ENSGALG00000001918	DNAJB5	DnaJ (Hsp40) homolog, subfamily B, member 5 [Source:HGNC Symbol;Acc:HGNC:14887]
ENSGALG00000001986	VCP	transitional endoplasmic reticulum ATPase [Source:RefSeq peptide;Acc:NP_001038129]
ENSGALG00000002087	NCBP1	Nuclear cap-binding protein subunit 1 [Source:UniProtKB/Swiss-Prot;Acc:Q5ZJZ6]
ENSGALG00000002110	TSTD2	thiosulfate sulfurtransferase (rhodanese)-like domain containing 2 [Source:HGNC Symbol;Acc:HGNC:30087]
ENSGALG00000002125	TMOD1	tropomodulin-1 [Source:RefSeq peptide;Acc:NP_990358]
ENSGALG00000002142	DGKQ	diacylglycerol kinase, theta 110kDa [Source:HGNC Symbol;Acc:HGNC:2856]
ENSGALG00000002192	PTPRC	receptor-type tyrosine-protein phosphatase C precursor [Source:RefSeq peptide;Acc:NP_989748]
ENSGALG00000002497	RHOT2	mitochondrial Rho GTPase 2 [Source:RefSeq peptide;Acc:NP_001074335]
ENSGALG00000002740	MPP2	membrane protein, palmitoylated 2 (MAGUK p55 subfamily member 2) [Source:HGNC Symbol;Acc:HGNC:7220]
ENSGALG00000002765	NBR1	neighbor of BRCA1 gene 1 [Source:HGNC Symbol;Acc:HGNC:6746]
ENSGALG00000002781	BRCA1	breast cancer 1, early onset [Source:RefSeq peptide;Acc:NP_989500]
ENSGALG00000002804	RND2	rho-related GTP-binding protein RhoN [Source:RefSeq peptide;Acc:NP_001239052]
ENSGALG00000002818	VAT1	vesicle amine transport 1 [Source:HGNC Symbol;Acc:HGNC:16919]
ENSGALG00000002823		Uncharacterized protein {ECO:0000313|Ensembl:ENSGALP00000004449} [Source:UniProtKB/TrEMBL;Acc:F1NBS4]
ENSGALG00000002832	IFI35	interferon-induced protein 35 [Source:HGNC Symbol;Acc:HGNC:5399]
ENSGALG00000002856	RUNDC1	RUN domain containing 1 [Source:HGNC Symbol;Acc:HGNC:25418]
ENSGALG00000002880		Uncharacterized protein {ECO:0000313|Ensembl:ENSGALP00000004532} [Source:UniProtKB/TrEMBL;Acc:F1NC49]
ENSGALG00000002973	BECN1	beclin-1 [Source:RefSeq peptide;Acc:NP_001006332]
ENSGALG00000002986	WNK4	WNK lysine deficient protein kinase 4 [Source:HGNC Symbol;Acc:HGNC:14544]
ENSGALG00000003068	EZH1	enhancer of zeste 1 polycomb repressive complex 2 subunit [Source:HGNC Symbol;Acc:HGNC:3526]
ENSGALG00000003123	CNTNAP1	contactin associated protein 1 [Source:HGNC Symbol;Acc:HGNC:8011]
ENSGALG00000003150	TUBG2	tubulin, gamma 2 [Source:HGNC Symbol;Acc:HGNC:12419]
ENSGALG00000003162	FAM134C	family with sequence similarity 134, member C [Source:HGNC Symbol;Acc:HGNC:27258]
ENSGALG00000003163	GNAO1	Gallus gallus guanine nucleotide binding protein (G protein), alpha activating activity polypeptide O (GNAO1), mRNA. [Source:RefSeq mRNA;Acc:NM_001277550]
ENSGALG00000003169	CBFB	core-binding factor subunit beta [Source:RefSeq peptide;Acc:NP_989901]
ENSGALG00000003183	C11H16ORF70	UPF0183 protein C16orf70 homolog [Source:RefSeq peptide;Acc:NP_001025736]
ENSGALG00000003195	TRADD	TNFRSF1A-associated via death domain [Source:HGNC Symbol;Acc:HGNC:12030]
ENSGALG00000003199	Mlx	Gallus gallus MAX-like protein X (MLX), mRNA. [Source:RefSeq mRNA;Acc:NM_001030930]
ENSGALG00000003201	FBXL8	F-box/LRR-repeat protein 8 [Source:RefSeq peptide;Acc:NP_001264613]
ENSGALG00000003224	HSF4	heat shock factor protein 4 [Source:RefSeq peptide;Acc:NP_001165845]
ENSGALG00000003258	DNAAF1	dynein, axonemal, assembly factor 1 [Source:HGNC Symbol;Acc:HGNC:30539]
ENSGALG00000003273	HSDL1	hydroxysteroid dehydrogenase-like protein 1 [Source:RefSeq peptide;Acc:NP_001005837]
ENSGALG00000003288	TARS	threonyl-tRNA synthetase, cytoplasmic [Source:RefSeq peptide;Acc:NP_001026618]
ENSGALG00000003293	MBTPS1	membrane-bound transcription factor peptidase, site 1 [Source:HGNC Symbol;Acc:HGNC:15456]
ENSGALG00000003295	ADAMTS12	ADAM metallopeptidase with thrombospondin type 1 motif, 12 [Source:HGNC Symbol;Acc:HGNC:14605]
ENSGALG00000003302	SLC38A8	solute carrier family 38, member 8 [Source:HGNC Symbol;Acc:HGNC:32434]
ENSGALG00000003309	NECAB2	N-terminal EF-hand calcium binding protein 2 [Source:HGNC Symbol;Acc:HGNC:23746]
ENSGALG00000003323	OSGIN1	oxidative stress induced growth inhibitor 1 [Source:HGNC Symbol;Acc:HGNC:30093]
ENSGALG00000003374	ESRP2	Epithelial splicing regulatory protein 2 [Source:UniProtKB/Swiss-Prot;Acc:Q5ZLR4]
ENSGALG00000003396	NFATC3	nuclear factor of activated T-cells, cytoplasmic, calcineurin-dependent 3 [Source:HGNC Symbol;Acc:HGNC:7777]
ENSGALG00000003407	DUS2	dihydrouridine synthase 2 [Source:HGNC Symbol;Acc:HGNC:26014]
ENSGALG00000003415	DDX28	DEAD (Asp-Glu-Ala-Asp) box polypeptide 28 [Source:HGNC Symbol;Acc:HGNC:17330]
ENSGALG00000003425		galanin receptor type 1-like [Source:RefSeq peptide;Acc:NP_001121533]
ENSGALG00000003433		Dipeptidase {ECO:0000256|RuleBase:RU341113} [Source:UniProtKB/TrEMBL;Acc:F1NQJ0]
ENSGALG00000021316	SLC12A4	solute carrier family 12 (potassium/chloride transporter), member 4 [Source:HGNC Symbol;Acc:HGNC:10913]
ENSGALG00000003547	SKP2	S-phase kinase-associated protein 2 [Source:RefSeq peptide;Acc:NP_001007983]
ENSGALG00000003558	NADK2	NAD kinase 2, mitochondrial [Source:HGNC Symbol;Acc:HGNC:26404]
ENSGALG00000003560	SLC6A2	sodium-dependent noradrenaline transporter [Source:RefSeq peptide;Acc:NP_990047]
ENSGALG00000003574	LPCAT2	lysophosphatidylcholine acyltransferase 2 [Source:RefSeq peptide;Acc:NP_001025739]
ENSGALG00000003605		Uncharacterized protein {ECO:0000313|Ensembl:ENSGALP00000005698} [Source:UniProtKB/TrEMBL;Acc:F1NJ66]
ENSGALG00000003631	C5orf42	chromosome 5 open reading frame 42 [Source:HGNC Symbol;Acc:HGNC:25801]
ENSGALG00000003688	NUP155	nucleoporin 155kDa [Source:HGNC Symbol;Acc:HGNC:8063]
ENSGALG00000003708	WDR70	WD repeat-containing protein 70 isoform 1 [Source:RefSeq peptide;Acc:NP_001181931]
ENSGALG00000003716	GDNF	glial cell derived neurotrophic factor [Source:HGNC Symbol;Acc:HGNC:4232]
ENSGALG00000003733	LIFR	leukemia inhibitory factor receptor precursor [Source:RefSeq peptide;Acc:NP_989906]
ENSGALG00000003747	OSMR	oncostatin M receptor [Source:HGNC Symbol;Acc:HGNC:8507]
ENSGALG00000003775	RICTOR	RPTOR independent companion of MTOR, complex 2 [Source:HGNC Symbol;Acc:HGNC:28611]
ENSGALG00000003777	NELL1	NEL-like 1 (chicken) [Source:HGNC Symbol;Acc:HGNC:7750]
ENSGALG00000004127		Uncharacterized protein {ECO:0000313|Ensembl:ENSGALP00000006560} [Source:UniProtKB/TrEMBL;Acc:E1BWI6]
ENSGALG00000004128	CYSLTR1	cysteinyl leukotriene receptor 1 [Source:HGNC Symbol;Acc:HGNC:17451]
ENSGALG00000004169		Uncharacterized protein {ECO:0000313|Ensembl:ENSGALP00000006618} [Source:UniProtKB/TrEMBL;Acc:E1BU38]
ENSGALG00000004187	TAF9	adenylate kinase isoenzyme 6 [Source:RefSeq peptide;Acc:NP_001264725]
ENSGALG00000004195	KIF4A	chromosome-associated kinesin KIF4 [Source:RefSeq peptide;Acc:NP_990306]
ENSGALG00000004249	GRHL3	grainyhead-like 3 (Drosophila) [Source:HGNC Symbol;Acc:HGNC:25839]
ENSGALG00000004268	NIPAL3	NIPA-like domain containing 3 [Source:HGNC Symbol;Acc:HGNC:25233]
ENSGALG00000004282	RCAN3	Calcipressin-3 [Source:UniProtKB/Swiss-Prot;Acc:Q5ZJV6]
ENSGALG00000004907	KCTD15	potassium channel tetramerization domain containing 15 [Source:HGNC Symbol;Acc:HGNC:23297]
ENSGALG00000004935	LSM14A	protein LSM14 homolog A [Source:RefSeq peptide;Acc:NP_001012796]
ENSGALG00000004943	SS18L2	synovial sarcoma translocation gene on chromosome 18-like 2 [Source:HGNC Symbol;Acc:HGNC:15593]
ENSGALG00000004949	KIAA0355	KIAA0355 [Source:HGNC Symbol;Acc:HGNC:29016]
ENSGALG00000005208	S1PR1	sphingosine-1-phosphate receptor 1 [Source:HGNC Symbol;Acc:HGNC:3165]
ENSGALG00000005229	DPH5	diphthamide biosynthesis 5 [Source:HGNC Symbol;Acc:HGNC:24270]
ENSGALG00000005319	CDH8	cadherin-8 [Source:RefSeq peptide;Acc:NP_001093759]
ENSGALG00000013809		AD012Z protein [Source:RefSeq peptide;Acc:NP_001264034]
ENSGALG00000005800	DCAF12	DDB1- and CUL4-associated factor 12 [Source:RefSeq peptide;Acc:NP_001026615]
ENSGALG00000005806	KIF24	kinesin family member 24 [Source:HGNC Symbol;Acc:HGNC:19916]
ENSGALG00000005812		Uncharacterized protein {ECO:0000313|Ensembl:ENSGALP00000009319} [Source:UniProtKB/TrEMBL;Acc:E1C3D0]
ENSGALG00000005814		Uncharacterized protein {ECO:0000313|Ensembl:ENSGALP00000009321} [Source:UniProtKB/TrEMBL;Acc:F1NB98]
ENSGALG00000005818	C9orf24	chromosome 9 open reading frame 24 [Source:HGNC Symbol;Acc:HGNC:19919]
ENSGALG00000005821	FAM219A	family with sequence similarity 219, member A [Source:HGNC Symbol;Acc:HGNC:19920]
ENSGALG00000005831	DNAI1	dynein, axonemal, intermediate chain 1 [Source:HGNC Symbol;Acc:HGNC:2954]
ENSGALG00000005839	ARID3C	AT rich interactive domain 3C (BRIGHT-like) [Source:HGNC Symbol;Acc:HGNC:21209]
ENSGALG00000006137	ARHGAP22	Rho GTPase activating protein 22 [Source:HGNC Symbol;Acc:HGNC:30320]
ENSGALG00000006144	CDK10	cyclin-dependent kinase 10 [Source:RefSeq peptide;Acc:NP_001103409]
ENSGALG00000006165	WDFY4	WDFY family member 4 [Source:HGNC Symbol;Acc:HGNC:29323]
ENSGALG00000006168	LRRC18	leucine rich repeat containing 18 [Source:HGNC Symbol;Acc:HGNC:23199]
ENSGALG00000006174	VSTM4	V-set and transmembrane domain containing 4 [Source:HGNC Symbol;Acc:HGNC:26470]
ENSGALG00000006175	DPEP1	dipeptidase 1 (renal) [Source:HGNC Symbol;Acc:HGNC:3002]
ENSGALG00000006179	RPL13	60S ribosomal protein L13 [Source:UniProtKB/Swiss-Prot;Acc:P41125]
ENSGALG00000006213		Uncharacterized protein {ECO:0000313|Ensembl:ENSGALP00000010014} [Source:UniProtKB/TrEMBL;Acc:E1BZC9]
ENSGALG00000006222	ANKRD11	ankyrin repeat domain 11 [Source:HGNC Symbol;Acc:HGNC:21316]
ENSGALG00000006223	ACSF3	acyl-CoA synthetase family member 3 [Source:HGNC Symbol;Acc:HGNC:27288]
ENSGALG00000006343	ACTG2	actin, aortic smooth muscle [Source:RefSeq peptide;Acc:NP_001026400]
ENSGALG00000006352	CH25H	cholesterol 25-hydroxylase [Source:RefSeq peptide;Acc:NP_001264283]
ENSGALG00000006370	Tulp	tubby-related protein 1 [Source:RefSeq peptide;Acc:NP_989946]
ENSGALG00000006378	LIPA	lipase A, lysosomal acid, cholesterol esterase [Source:HGNC Symbol;Acc:HGNC:6617]
ENSGALG00000006384		Uncharacterized protein {ECO:0000313|Ensembl:ENSGALP00000010297} [Source:UniProtKB/TrEMBL;Acc:F1P3J2]
ENSGALG00000006421	SLC16A12	solute carrier family 16, member 12 [Source:HGNC Symbol;Acc:HGNC:23094]
ENSGALG00000006803	ACTL10	actin-like 10 [Source:HGNC Symbol;Acc:HGNC:16127]
ENSGALG00000007415	SH3RF2	SH3 domain containing ring finger 2 [Source:HGNC Symbol;Acc:HGNC:26299]
ENSGALG00000007494	LARS	leucyl-tRNA synthetase [Source:HGNC Symbol;Acc:HGNC:6512]
ENSGALG00000007516		Uncharacterized protein {ECO:0000313|Ensembl:ENSGALP00000012140} [Source:UniProtKB/TrEMBL;Acc:F1NM59]
ENSGALG00000007528	TCERG1	transcription elongation regulator 1 [Source:HGNC Symbol;Acc:HGNC:15630]
ENSGALG00000007747	TMEM104	transmembrane protein 104 [Source:RefSeq peptide;Acc:NP_001026278]
ENSGALG00000007770	FADS6	fatty acid desaturase 6 [Source:HGNC Symbol;Acc:HGNC:30459]
ENSGALG00000007775	USH1G	Usher syndrome 1G (autosomal recessive) [Source:HGNC Symbol;Acc:HGNC:16356]
ENSGALG00000007791	OTOP2	otopetrin 2 [Source:HGNC Symbol;Acc:HGNC:19657]
ENSGALG00000007808	HID1	HID1 domain containing [Source:HGNC Symbol;Acc:HGNC:15736]
ENSGALG00000007822	ICT1	immature colon carcinoma transcript 1 [Source:HGNC Symbol;Acc:HGNC:5359]
ENSGALG00000007846		Uncharacterized protein {ECO:0000313|Ensembl:ENSGALP00000012729} [Source:UniProtKB/TrEMBL;Acc:E1C8H4]
ENSGALG00000007848	PTS	6-pyruvoyltetrahydropterin synthase [Source:HGNC Symbol;Acc:HGNC:9689]
ENSGALG00000007874	IL18	Gallus gallus interleukin 18 (interferon-gamma-inducing factor) (IL18), mRNA. [Source:RefSeq mRNA;Acc:NM_204608]
ENSGALG00000007878	SDHD	succinate dehydrogenase [Source:RefSeq peptide;Acc:NP_001006321]
ENSGALG00000007882	C11orf57	chromosome 11 open reading frame 57 [Source:HGNC Symbol;Acc:HGNC:25569]
ENSGALG00000007885	PIH1D2	PIH1 domain containing 2 [Source:HGNC Symbol;Acc:HGNC:25210]
ENSGALG00000007904	DLAT	dihydrolipoamide S-acetyltransferase [Source:HGNC Symbol;Acc:HGNC:2896]
ENSGALG00000007926	ATP5H	ATP synthase, H+ transporting, mitochondrial Fo complex, subunit d [Source:HGNC Symbol;Acc:HGNC:845]
ENSGALG00000007934	KCTD2	BTB/POZ domain-containing protein KCTD2 [Source:RefSeq peptide;Acc:NP_001007914]
ENSGALG00000007955	SLC16A5	solute carrier family 16 (monocarboxylate transporter), member 5 [Source:HGNC Symbol;Acc:HGNC:10926]
ENSGALG00000007961	ARMC7	armadillo repeat-containing protein 7 [Source:RefSeq peptide;Acc:NP_001264930]
ENSGALG00000007965	HN1	hematological and neurological expressed 1 protein [Source:RefSeq peptide;Acc:NP_001006425]
ENSGALG00000007971	SUMO2	Small ubiquitin-related modifier 2 [Source:UniProtKB/Swiss-Prot;Acc:Q5ZJM9]
ENSGALG00000007974	NUP85	nuclear pore complex protein Nup85 [Source:RefSeq peptide;Acc:NP_001006426]
ENSGALG00000007992	GGA3	ADP-ribosylation factor-binding protein GGA3 [Source:RefSeq peptide;Acc:NP_001026279]
ENSGALG00000007999	MRPS7	28S ribosomal protein S7, mitochondrial [Source:UniProtKB/Swiss-Prot;Acc:Q5ZMU0]
ENSGALG00000008011	SLC25A19	solute carrier family 25 (mitochondrial thiamine pyrophosphate carrier), member 19 [Source:HGNC Symbol;Acc:HGNC:14409]
ENSGALG00000008016	GRB2	growth factor receptor-bound protein 2 [Source:RefSeq peptide;Acc:NP_989742]
ENSGALG00000008023	KIAA0195	KIAA0195 [Source:HGNC Symbol;Acc:HGNC:28983]
ENSGALG00000008034	CASKIN2	CASK interacting protein 2 [Source:HGNC Symbol;Acc:HGNC:18200]
ENSGALG00000008041	TSEN54	TSEN54 tRNA splicing endonuclease subunit [Source:HGNC Symbol;Acc:HGNC:27561]
ENSGALG00000008057	LLGL2	lethal giant larvae homolog 2 (Drosophila) [Source:HGNC Symbol;Acc:HGNC:6629]
ENSGALG00000008926	CADPS2	Ca++-dependent secretion activator 2 [Source:HGNC Symbol;Acc:HGNC:16018]
ENSGALG00000008941	FEZF1	FEZ family zinc finger 1 [Source:HGNC Symbol;Acc:HGNC:22788]
ENSGALG00000008953	AASS	aminoadipate-semialdehyde synthase [Source:HGNC Symbol;Acc:HGNC:17366]
ENSGALG00000008961	PTPRZ1	receptor-type tyrosine-protein phosphatase zeta precursor [Source:RefSeq peptide;Acc:NP_001186241]
ENSGALG00000009341		Uncharacterized protein {ECO:0000313|Ensembl:ENSGALP00000015195} [Source:UniProtKB/TrEMBL;Acc:F1P2P0]
ENSGALG00000009346	HN1L	hematological and neurological expressed 1-like protein [Source:RefSeq peptide;Acc:NP_001265082]
ENSGALG00000010051	MOCS1	molybdenum cofactor synthesis 1 [Source:HGNC Symbol;Acc:HGNC:7190]
ENSGALG00000010187	SLC1A1	solute carrier family 1 (neuronal/epithelial high affinity glutamate transporter, system Xag), member 1 [Source:HGNC Symbol;Acc:HGNC:10939]
ENSGALG00000010683	S1PR3	sphingosine-1-phosphate receptor 3 [Source:HGNC Symbol;Acc:HGNC:3167]
ENSGALG00000010688	SHC3	SHC (Src homology 2 domain containing) transforming protein 3 [Source:HGNC Symbol;Acc:HGNC:18181]
ENSGALG00000010694	SECISBP2	SECIS binding protein 2 [Source:HGNC Symbol;Acc:HGNC:30972]
ENSGALG00000010786	DGKB	diacylglycerol kinase, beta 90kDa [Source:HGNC Symbol;Acc:HGNC:2850]
ENSGALG00000010795	ISPD	isoprenoid synthase domain containing [Source:HGNC Symbol;Acc:HGNC:37276]
ENSGALG00000010812	RYR2	ryanodine receptor 2 (cardiac) [Source:HGNC Symbol;Acc:HGNC:10484]
ENSGALG00000010905	SP4	Sp4 transcription factor [Source:HGNC Symbol;Acc:HGNC:11209]
ENSGALG00000011251	TBC1D5	TBC1 domain family, member 5 [Source:HGNC Symbol;Acc:HGNC:19166]
ENSGALG00000011276	BTG1	Protein BTG1 [Source:UniProtKB/Swiss-Prot;Acc:P34743]
ENSGALG00000011283	ZNF385D	zinc finger protein 385D [Source:HGNC Symbol;Acc:HGNC:26191]
ENSGALG00000023179		Uncharacterized protein {ECO:0000313|Ensembl:ENSGALP00000018868} [Source:UniProtKB/TrEMBL;Acc:F1NW77]
ENSGALG00000026689		Interferon alpha {ECO:0000313|EMBL:BAA83090.1}; Uncharacterized protein {ECO:0000313|Ensembl:ENSGALP00000019312} [Source:UniProtKB/TrEMBL;Acc:Q9PWI5]
ENSGALG00000011965	ZC3H7B	zinc finger CCCH-type containing 7B [Source:HGNC Symbol;Acc:HGNC:30869]
ENSGALG00000011966	RANGAP1	ran GTPase-activating protein 1 [Source:RefSeq peptide;Acc:NP_001006237]
ENSGALG00000011970	CHADL	chondroadherin-like precursor [Source:RefSeq peptide;Acc:NP_001239205]
ENSGALG00000011976	L3MBTL2	lethal(3)malignant brain tumor-like protein 2 [Source:RefSeq peptide;Acc:NP_001006238]
ENSGALG00000011992	EP300	E1A binding protein p300 [Source:HGNC Symbol;Acc:HGNC:3373]
ENSGALG00000012153	METTL15	putative S-adenosyl-L-methionine-dependent methyltransferase METT5D1 [Source:RefSeq peptide;Acc:NP_001186351]
ENSGALG00000012160	KIF18A	kinesin-like protein KIF18A [Source:RefSeq peptide;Acc:NP_001186355]
ENSGALG00000012162		Uncharacterized protein {ECO:0000313|Ensembl:ENSGALP00000019836} [Source:UniProtKB/TrEMBL;Acc:F1NEN9]
ENSGALG00000012163	BDNF	Brain-derived neurotrophic factor [Source:UniProtKB/Swiss-Prot;Acc:P25429]
ENSGALG00000012324		Uncharacterized protein {ECO:0000313|Ensembl:ENSGALP00000020114} [Source:UniProtKB/TrEMBL;Acc:E1C3U9]
ENSGALG00000012332		Uncharacterized protein {ECO:0000313|Ensembl:ENSGALP00000020124} [Source:UniProtKB/TrEMBL;Acc:E1C3U4]
ENSGALG00000012333	C7orf25	chromosome 7 open reading frame 25 [Source:HGNC Symbol;Acc:HGNC:21703]
ENSGALG00000012337	MRPL32	mitochondrial ribosomal protein L32 [Source:HGNC Symbol;Acc:HGNC:14035]
ENSGALG00000012346	HECW1	HECT, C2 and WW domain containing E3 ubiquitin protein ligase 1 [Source:HGNC Symbol;Acc:HGNC:22195]
ENSGALG00000012350	TDRD7	tudor domain containing 7 [Source:HGNC Symbol;Acc:HGNC:30831]
ENSGALG00000012351	STK17A	serine/threonine-protein kinase 17A [Source:RefSeq peptide;Acc:NP_001026166]
ENSGALG00000012352	BLVRA	biliverdin reductase A [Source:HGNC Symbol;Acc:HGNC:1062]
ENSGALG00000012353		Uncharacterized protein {ECO:0000313|Ensembl:ENSGALP00000020152} [Source:UniProtKB/TrEMBL;Acc:E1C3S4]
ENSGALG00000012360	LANCL2	LanC lantibiotic synthetase component C-like 2 (bacterial) [Source:HGNC Symbol;Acc:HGNC:6509]
ENSGALG00000012369	TPK1	thiamin pyrophosphokinase 1 [Source:HGNC Symbol;Acc:HGNC:17358]
ENSGALG00000012389		Uncharacterized protein {ECO:0000313|Ensembl:ENSGALP00000020201} [Source:UniProtKB/TrEMBL;Acc:F1NDL7]
ENSGALG00000012391		Uncharacterized protein {ECO:0000313|Ensembl:ENSGALP00000020203} [Source:UniProtKB/TrEMBL;Acc:F1NDL6]
ENSGALG00000012433	ADCY1	adenylate cyclase 1 (brain) [Source:HGNC Symbol;Acc:HGNC:232]
ENSGALG00000012572		Uncharacterized protein {ECO:0000313|Ensembl:ENSGALP00000020500} [Source:UniProtKB/TrEMBL;Acc:F1P2G3]
ENSGALG00000012575	TLE1	transducin-like enhancer of split 1 (E(sp1) homolog, Drosophila) [Source:HGNC Symbol;Acc:HGNC:11837]
ENSGALG00000012576	RASEF	RAS and EF-hand domain containing [Source:HGNC Symbol;Acc:HGNC:26464]
ENSGALG00000012594	NTRK2	neurotrophic tyrosine kinase, receptor, type 2 [Source:HGNC Symbol;Acc:HGNC:8032]
ENSGALG00000012608	DAPK1	death-associated protein kinase 1 isoform 2 [Source:RefSeq peptide;Acc:NP_001026784]
ENSGALG00000012610	CTSL2	cathepsin L1 precursor [Source:RefSeq peptide;Acc:NP_001161481]
ENSGALG00000012620	PTCH1	protein patched homolog 1 [Source:RefSeq peptide;Acc:NP_990291]
ENSGALG00000012621	ERCC6L2	excision repair cross-complementation group 6-like 2 [Source:HGNC Symbol;Acc:HGNC:26922]
ENSGALG00000012623	CFC1B	Cryptic protein [Source:UniProtKB/Swiss-Prot;Acc:Q9I8Q3]
ENSGALG00000012627	Cdc14B	Cell division cycle 14-like protein B {ECO:0000313|EMBL:ADD91787.1}; Uncharacterized protein {ECO:0000313|Ensembl:ENSGALP00000020584} [Source:UniProtKB/TrEMBL;Acc:D5K9Y4]
ENSGALG00000012628	HABP4	Intracellular hyaluronan-binding protein 4 [Source:UniProtKB/Swiss-Prot;Acc:Q9I9R0]
ENSGALG00000012629	ZNF367	zinc finger protein 367 [Source:HGNC Symbol;Acc:HGNC:18320]
ENSGALG00000012755	IGF-I	Insulin-like growth factor I [Source:UniProtKB/Swiss-Prot;Acc:P18254]
ENSGALG00000013107	SEC61G	Sec61 gamma subunit [Source:HGNC Symbol;Acc:HGNC:18277]
ENSGALG00000013129	RPRD1A	regulation of nuclear pre-mRNA domain-containing protein 1A [Source:RefSeq peptide;Acc:NP_001026176]
ENSGALG00000013177	BCAT1	branched chain amino-acid transaminase 1, cytosolic [Source:HGNC Symbol;Acc:HGNC:976]
ENSGALG00000013204	SOX5	transcription factor SOX-5 [Source:RefSeq peptide;Acc:NP_001004385]
ENSGALG00000013245	IFNA	Interferon type A1/A2 [Source:UniProtKB/Swiss-Prot;Acc:P42165]
ENSGALG00000013372	IL7R	interleukin-7 receptor subunit alpha precursor [Source:RefSeq peptide;Acc:NP_001073575]
ENSGALG00000013376	CAPSL	calcyphosine-like [Source:HGNC Symbol;Acc:HGNC:28375]
ENSGALG00000013377	LMBRD2	LMBR1 domain-containing protein 2 [Source:RefSeq peptide;Acc:NP_001026750]
ENSGALG00000013493	SPTLC1	serine palmitoyltransferase, long chain base subunit 1 [Source:HGNC Symbol;Acc:HGNC:11277]
ENSGALG00000013634	LRRC2	leucine rich repeat containing 2 [Source:HGNC Symbol;Acc:HGNC:14676]
ENSGALG00000013683	ARID1B	AT rich interactive domain 1B (SWI1-like) [Source:HGNC Symbol;Acc:HGNC:18040]
ENSGALG00000013709	TIMM21	translocase of inner mitochondrial membrane 21 homolog (yeast) [Source:HGNC Symbol;Acc:HGNC:25010]
ENSGALG00000013720	FBXO15	F-box protein 15 [Source:HGNC Symbol;Acc:HGNC:13617]
ENSGALG00000014168	NOL6	nucleolar protein 6 (RNA-associated) [Source:HGNC Symbol;Acc:HGNC:19910]
ENSGALG00000014516	CPEB2	cytoplasmic polyadenylation element binding protein 2 [Source:HGNC Symbol;Acc:HGNC:21745]
ENSGALG00000014716	gp130	interleukin-6 receptor subunit beta precursor [Source:RefSeq peptide;Acc:NP_990202]
ENSGALG00000014717	ANKRD55	ankyrin repeat domain 55 [Source:HGNC Symbol;Acc:HGNC:25681]
ENSGALG00000014718	MAP3K1	mitogen-activated protein kinase kinase kinase 1, E3 ubiquitin protein ligase [Source:HGNC Symbol;Acc:HGNC:6848]
ENSGALG00000014719	SETD9	SET domain containing 9 [Source:HGNC Symbol;Acc:HGNC:28508]
ENSGALG00000014721		Uncharacterized protein {ECO:0000313|Ensembl:ENSGALP00000023697} [Source:UniProtKB/TrEMBL;Acc:F1N931]
ENSGALG00000014727	PDE4D	phosphodiesterase 4D, cAMP-specific [Source:HGNC Symbol;Acc:HGNC:8783]
ENSGALG00000014743	RNF180	ring finger protein 180 [Source:HGNC Symbol;Acc:HGNC:27752]
ENSGALG00000014751	ADAMTS6	ADAM metallopeptidase with thrombospondin type 1 motif, 6 [Source:HGNC Symbol;Acc:HGNC:222]
ENSGALG00000014753	CENPK	Centromere protein K [Source:UniProtKB/Swiss-Prot;Acc:Q1T7C1]
ENSGALG00000014773	ERBB2IP	erbb2 interacting protein [Source:HGNC Symbol;Acc:HGNC:15842]
ENSGALG00000014775	SREK1	splicing regulatory glutamine/lysine-rich protein 1 [Source:HGNC Symbol;Acc:HGNC:17882]
ENSGALG00000014784	MAST4	microtubule associated serine/threonine kinase family member 4 [Source:HGNC Symbol;Acc:HGNC:19037]
ENSGALG00000014783	PTPRK	protein tyrosine phosphatase, receptor type, K [Source:HGNC Symbol;Acc:HGNC:9674]
ENSGALG00000014821	THEMIS	thymocyte selection associated [Source:HGNC Symbol;Acc:HGNC:21569]
ENSGALG00000014823	C6orf58	chromosome 6 open reading frame 58 [Source:HGNC Symbol;Acc:HGNC:20960]
ENSGALG00000014845	PLCXD3	phosphatidylinositol-specific phospholipase C, X domain containing 3 [Source:HGNC Symbol;Acc:HGNC:31822]
ENSGALG00000014846	OXCT1	succinyl-CoA:3-ketoacid-coenzyme A transferase 1, mitochondrial [Source:RefSeq peptide;Acc:NP_001006578]
ENSGALG00000014851	FBXO4	F-box protein 4 [Source:HGNC Symbol;Acc:HGNC:13583]
ENSGALG00000014855	GHR	growth hormone receptor precursor [Source:RefSeq peptide;Acc:NP_001001293]
ENSGALG00000014857	SEPP1	selenoprotein P precursor [Source:RefSeq peptide;Acc:NP_001026780]
ENSGALG00000014859	ZNF131	zinc finger protein 131 [Source:HGNC Symbol;Acc:HGNC:12915]
ENSGALG00000014861	NIM1	serine/threonine-protein kinase NIM1 [Source:RefSeq peptide;Acc:NP_001239059]
ENSGALG00000014862	HMGCS1	hydroxymethylglutaryl-CoA synthase, cytoplasmic [Source:RefSeq peptide;Acc:NP_990742]
ENSGALG00000014872	FGF10	fibroblast growth factor 10 precursor [Source:RefSeq peptide;Acc:NP_990027]
ENSGALG00000014874	MRPS30	28S ribosomal protein S30, mitochondrial [Source:RefSeq peptide;Acc:NP_990270]
ENSGALG00000014880	PARP8	poly (ADP-ribose) polymerase family, member 8 [Source:HGNC Symbol;Acc:HGNC:26124]
ENSGALG00000014911	ARL15	ADP-ribosylation factor-like 15 [Source:HGNC Symbol;Acc:HGNC:25945]
ENSGALG00000014948	HMGCR	3-hydroxy-3-methylglutaryl-Coenzyme A reductase [Source:RefSeq peptide;Acc:NP_989816]
ENSGALG00000014952	COL4A3BP	collagen, type IV, alpha 3 (Goodpasture antigen) binding protein [Source:HGNC Symbol;Acc:HGNC:2205]
ENSGALG00000014958	ANKDD1B	ankyrin repeat and death domain containing 1B [Source:HGNC Symbol;Acc:HGNC:32525]
ENSGALG00000014960	POC5	POC5 centriolar protein [Source:HGNC Symbol;Acc:HGNC:26658]
ENSGALG00000015090	PLIN2	perilipin-2 [Source:RefSeq peptide;Acc:NP_001026591]
ENSGALG00000015091	HAUS6	HAUS augmin-like complex subunit 6 [Source:RefSeq peptide;Acc:NP_001026592]
ENSGALG00000027314	FAM154A	family with sequence similarity 154, member A [Source:HGNC Symbol;Acc:HGNC:28566]
ENSGALG00000020554	ADAMTSL1	ADAMTS-like 1 [Source:HGNC Symbol;Acc:HGNC:14632]
ENSGALG00000015101		Uncharacterized protein {ECO:0000313|Ensembl:ENSGALP00000024317} [Source:UniProtKB/TrEMBL;Acc:F1NKP6]
ENSGALG00000015113	PTAR1	protein prenyltransferase alpha subunit repeat containing 1 [Source:HGNC Symbol;Acc:HGNC:30449]
ENSGALG00000015115	MAMDC2	MAM domain containing 2 [Source:HGNC Symbol;Acc:HGNC:23673]
ENSGALG00000015118	SMC5	structural maintenance of chromosomes 5 [Source:HGNC Symbol;Acc:HGNC:20465]
ENSGALG00000015138	TMEM2	transmembrane protein 2 [Source:HGNC Symbol;Acc:HGNC:11869]
ENSGALG00000015144	ZFAND5	AN1-type zinc finger protein 5 [Source:RefSeq peptide;Acc:NP_001026595]
ENSGALG00000015145	TMC1	transmembrane channel-like protein 1 [Source:RefSeq peptide;Acc:NP_001006580]
ENSGALG00000015147	ALDH1A1	retinal dehydrogenase 1 [Source:RefSeq peptide;Acc:NP_989908]
ENSGALG00000015208	ROR2	tyrosine-protein kinase transmembrane receptor ROR2 precursor [Source:RefSeq peptide;Acc:NP_001074185]
ENSGALG00000015209	NFIL3	nuclear factor interleukin-3-regulated protein [Source:RefSeq peptide;Acc:NP_989949]
ENSGALG00000015290	LIX1	Protein limb expression 1 [Source:UniProtKB/Swiss-Prot;Acc:Q8UVV7]
ENSGALG00000015301	LNPEP	leucyl/cystinyl aminopeptidase [Source:HGNC Symbol;Acc:HGNC:6656]
ENSGALG00000015311	RNF38	ring finger protein 38 [Source:HGNC Symbol;Acc:HGNC:18052]
ENSGALG00000015315	TRIM14	tripartite motif-containing protein 14 [Source:RefSeq peptide;Acc:NP_001026602]
ENSGALG00000015320	NANS	sialic acid synthase [Source:RefSeq peptide;Acc:NP_001007976]
ENSGALG00000015326	CLTA	clathrin light chain A [Source:RefSeq peptide;Acc:NP_001034402]
ENSGALG00000015331	GNE	bifunctional UDP-N-acetylglucosamine 2-epimerase/N-acetylmannosamine kinase [Source:RefSeq peptide;Acc:NP_001026603]
ENSGALG00000015519		Uncharacterized protein {ECO:0000313|Ensembl:ENSGALP00000024974} [Source:UniProtKB/TrEMBL;Acc:F1NQH6]
ENSGALG00000015595	GPR78	G protein-coupled receptor 78 [Source:HGNC Symbol;Acc:HGNC:4528]
ENSGALG00000015596	MAP3K7	mitogen-activated protein kinase kinase kinase 7 [Source:HGNC Symbol;Acc:HGNC:6859]
ENSGALG00000015630	EDIL3	EGF-like repeats and discoidin I-like domains 3 [Source:HGNC Symbol;Acc:HGNC:3173]
ENSGALG00000015673	ZFHX4	zinc finger homeobox 4 [Source:HGNC Symbol;Acc:HGNC:30939]
ENSGALG00000015678	PEX2	peroxisomal biogenesis factor 2 [Source:RefSeq peptide;Acc:NP_001008454]
ENSGALG00000015753		Guanylate cyclase {ECO:0000256|RuleBase:RU003431} [Source:UniProtKB/TrEMBL;Acc:F1NDM7]
ENSGALG00000016111	CSMD3	CUB and Sushi multiple domains 3 [Source:HGNC Symbol;Acc:HGNC:19291]
ENSGALG00000016161	TSNARE1	t-SNARE domain containing 1 [Source:HGNC Symbol;Acc:HGNC:26437]
ENSGALG00000016221	EFHC2	EF-hand domain-containing family member C2 [Source:RefSeq peptide;Acc:NP_001032918]
ENSGALG00000016222	NDP	norrin precursor [Source:RefSeq peptide;Acc:NP_001265015]
ENSGALG00000016341	CSMD1	CUB and Sushi multiple domains 1 [Source:HGNC Symbol;Acc:HGNC:14026]
ENSGALG00000016493		Uncharacterized protein {ECO:0000313|Ensembl:ENSGALP00000026553} [Source:UniProtKB/TrEMBL;Acc:E1BWA6]
ENSGALG00000016622	STS	steroid sulfatase (microsomal), isozyme S [Source:HGNC Symbol;Acc:HGNC:11425]
ENSGALG00000016628	NLGN4	neuroligin-4, X-linked [Source:RefSeq peptide;Acc:NP_001165241]
ENSGALG00000016902	GPC5	glypican 5 [Source:HGNC Symbol;Acc:HGNC:4453]
ENSGALG00000017010	SPRYD7	SPRY domain-containing protein 7 [Source:UniProtKB/Swiss-Prot;Acc:Q5ZHV7]
ENSGALG00000017011	TRIM13	tripartite motif containing 13 [Source:HGNC Symbol;Acc:HGNC:9976]
ENSGALG00000017405	NPR3	natriuretic peptide receptor 3 [Source:HGNC Symbol;Acc:HGNC:7945]
ENSGALG00000018499		Uncharacterized protein {ECO:0000313|Ensembl:ENSGALP00000028598} [Source:UniProtKB/TrEMBL;Acc:E1C131]
ENSGALG00000015597	CPZ	carboxypeptidase Z precursor [Source:RefSeq peptide;Acc:NP_989909]
ENSGALG00000017013		Uncharacterized protein {ECO:0000313|Ensembl:ENSGALP00000029496} [Source:UniProtKB/TrEMBL;Acc:F1NP67]
ENSGALG00000017012	KCNRG	potassium channel regulator [Source:HGNC Symbol;Acc:HGNC:18893]
ENSGALG00000019338		Uncharacterized protein {ECO:0000313|Ensembl:ENSGALP00000030008} [Source:UniProtKB/TrEMBL;Acc:F1NFT4]
ENSGALG00000012354	VOPP1	vesicular, overexpressed in cancer, prosurvival protein 1 [Source:HGNC Symbol;Acc:HGNC:34518]
ENSGALG00000019598	PSMA2	proteasome subunit alpha type-2 [Source:RefSeq peptide;Acc:NP_001012878]
ENSGALG00000019736	MCHR1	melanin-concentrating hormone receptor 1 [Source:HGNC Symbol;Acc:HGNC:4479]
ENSGALG00000019741	PSMC3IP	PSMC3 interacting protein [Source:HGNC Symbol;Acc:HGNC:17928]
ENSGALG00000019751	MICAL1	NEDD9-interacting protein with calponin homology and LIM domains [Source:RefSeq peptide;Acc:NP_001026747]
ENSGALG00000000953	TEAD3	TEA domain family member 3 [Source:HGNC Symbol;Acc:HGNC:11716]
ENSGALG00000015184	TLE4	transducin-like enhancer protein 4 [Source:RefSeq peptide;Acc:NP_989568]
ENSGALG00000014956	DINB1	DNA polymerase kappa [Source:RefSeq peptide;Acc:NP_989514]
ENSGALG00000020884		Uncharacterized protein {ECO:0000313|Ensembl:ENSGALP00000032858} [Source:UniProtKB/TrEMBL;Acc:F1P4C9]
ENSGALG00000006161	CHMP1A	Gallus gallus chromatin modifying protein 1A (CHMP1A), mRNA. [Source:RefSeq mRNA;Acc:NM_001025440]
ENSGALG00000004951		Uncharacterized protein {ECO:0000313|Ensembl:ENSGALP00000033364} [Source:UniProtKB/TrEMBL;Acc:F1NSD8]
ENSGALG00000021163		uncharacterized protein LOC427470 [Source:RefSeq peptide;Acc:NP_001182367]
ENSGALG00000021304	RANBP3L	RAN binding protein 3-like [Source:HGNC Symbol;Acc:HGNC:26353]
ENSGALG00000021324		Uncharacterized protein {ECO:0000313|Ensembl:ENSGALP00000033745} [Source:UniProtKB/TrEMBL;Acc:F1NIG2]
ENSGALG00000021325		Uncharacterized protein {ECO:0000313|Ensembl:ENSGALP00000033747} [Source:UniProtKB/TrEMBL;Acc:E1BV22]
ENSGALG00000021345	B3GNT9	UDP-GlcNAc:betaGal beta-1,3-N-acetylglucosaminyltransferase 9 [Source:HGNC Symbol;Acc:HGNC:28714]
ENSGALG00000021365	DCTN3	dynactin subunit 3 [Source:RefSeq peptide;Acc:NP_001026616]
ENSGALG00000021452		Uncharacterized protein {ECO:0000313|Ensembl:ENSGALP00000033985} [Source:UniProtKB/TrEMBL;Acc:F1NFT9]
ENSGALG00000021843	AUH	methylglutaconyl-CoA hydratase, mitochondrial isoform 1 [Source:RefSeq peptide;Acc:NP_001239535]
ENSGALG00000018479		Uncharacterized protein {ECO:0000313|Ensembl:ENSGALP00000034663} [Source:UniProtKB/TrEMBL;Acc:E1BTQ7]
ENSGALG00000015770	APP	amyloid beta A4 protein precursor [Source:RefSeq peptide;Acc:NP_989639]
ENSGALG00000013124	FHOD3	formin homology 2 domain containing 3 [Source:HGNC Symbol;Acc:HGNC:26178]
ENSGALG00000013001	CTNND2	catenin (cadherin-associated protein), delta 2 [Source:HGNC Symbol;Acc:HGNC:2516]
ENSGALG00000012363	EGFR	Epidermal growth factor receptor [Source:UniProtKB/Swiss-Prot;Acc:P13387]
ENSGALG00000012329	GLI3	transcriptional activator GLI3 [Source:RefSeq peptide;Acc:NP_001258832]
ENSGALG00000023024	MPLKIP	M-phase specific PLK1 interacting protein [Source:HGNC Symbol;Acc:HGNC:16002]
ENSGALG00000010697	SEMA4D	sema domain, immunoglobulin domain (Ig), transmembrane domain (TM) and short cytoplasmic domain, (semaphorin) 4D [Source:HGNC Symbol;Acc:HGNC:10732]
ENSGALG00000011958	TEF	Transcription factor VBP [Source:UniProtKB/Swiss-Prot;Acc:Q92172]
ENSGALG00000023245		Uncharacterized protein {ECO:0000313|Ensembl:ENSGALP00000037364} [Source:UniProtKB/TrEMBL;Acc:E1C4R7]
ENSGALG00000023265		Uncharacterized protein {ECO:0000313|Ensembl:ENSGALP00000037430} [Source:UniProtKB/TrEMBL;Acc:F1P1P8]
ENSGALG00000010055	DAAM2	dishevelled associated activator of morphogenesis 2 [Source:HGNC Symbol;Acc:HGNC:18143]
ENSGALG00000023472		Sulfotransferase {ECO:0000256|RuleBase:RU361155} [Source:UniProtKB/TrEMBL;Acc:E1BYE0]
ENSGALG00000000507	CPNE7	copine VII [Source:HGNC Symbol;Acc:HGNC:2320]
ENSGALG00000014877	ZOV3	embigin [Source:RefSeq peptide;Acc:NP_989888]
ENSGALG00000023503	CCDC152	coiled-coil domain containing 152 [Source:HGNC Symbol;Acc:HGNC:34438]
ENSGALG00000023552	SPEF2	sperm flagellar 2 [Source:HGNC Symbol;Acc:HGNC:26293]
ENSGALG00000005759	IFNB	Interferon type B [Source:UniProtKB/Swiss-Prot;Acc:Q90873]
ENSGALG00000002837	RPL27	60S ribosomal protein L27 [Source:UniProtKB/Swiss-Prot;Acc:P61355]
ENSGALG00000002937	PSME3	Proteasome activator complex subunit 3 [Source:UniProtKB/Swiss-Prot;Acc:Q5F3J5]
ENSGALG00000023786	PLEKHH3	pleckstrin homology domain containing, family H (with MyTH4 domain) member 3 [Source:HGNC Symbol;Acc:HGNC:26105]
ENSGALG00000006351	FAS	tumor necrosis factor receptor superfamily member 6 precursor [Source:RefSeq peptide;Acc:NP_001186416]
ENSGALG00000012170	LIN7B	Protein lin-7 homolog C [Source:UniProtKB/Swiss-Prot;Acc:Q5F425]
ENSGALG00000004231	IFNLR1	interferon, lambda receptor 1 [Source:HGNC Symbol;Acc:HGNC:18584]
ENSGALG00000004198	PDZD11	PDZ domain-containing protein 11 [Source:UniProtKB/Swiss-Prot;Acc:Q5ZIK2]
ENSGALG00000000468	RCC2	regulator of chromosome condensation 2 [Source:HGNC Symbol;Acc:HGNC:30297]
ENSGALG00000000449	ARHGEF10L	Rho guanine nucleotide exchange factor (GEF) 10-like [Source:HGNC Symbol;Acc:HGNC:25540]
ENSGALG00000024286		Uncharacterized protein {ECO:0000313|Ensembl:ENSGALP00000040227} [Source:UniProtKB/TrEMBL;Acc:E1BRH6]
ENSGALG00000024449	RAMP2	receptor activity-modifying protein 2 precursor [Source:RefSeq peptide;Acc:NP_001099080]
ENSGALG00000024479	POGZ	pogo transposable element with ZNF domain [Source:HGNC Symbol;Acc:HGNC:18801]
ENSGALG00000026192	ST8SIA4	CMP-N-acetylneuraminate-poly-alpha-2,8-sialyltransferase [Source:RefSeq peptide;Acc:NP_989614]
ENSGALG00000027429	HSD17B1	estradiol 17-beta-dehydrogenase 1 [Source:RefSeq peptide;Acc:NP_990168]
ENSGALG00000029056		Uncharacterized protein {ECO:0000313|Ensembl:ENSGALP00000042417} [Source:UniProtKB/TrEMBL;Acc:R4GJU1]
ENSGALG00000027380	SELENBP1	selenium-binding protein 1 [Source:RefSeq peptide;Acc:NP_001264739]
ENSGALG00000026320		Uncharacterized protein {ECO:0000313|Ensembl:ENSGALP00000042089} [Source:UniProtKB/TrEMBL;Acc:R4GIZ0]
ENSGALG00000026342		Uncharacterized protein {ECO:0000313|Ensembl:ENSGALP00000040828} [Source:UniProtKB/TrEMBL;Acc:R4GFN0]
ENSGALG00000028519	CCR10	chemokine (C-C motif) receptor 10 [Source:HGNC Symbol;Acc:HGNC:4474]
ENSGALG00000027891	NREP	neuronal regeneration-related protein [Source:RefSeq peptide;Acc:NP_990722]
ENSGALG00000028214	OTOP3	otopetrin 3 [Source:HGNC Symbol;Acc:HGNC:19658]
ENSGALG00000026912		Uncharacterized protein {ECO:0000313|Ensembl:ENSGALP00000041972} [Source:UniProtKB/TrEMBL;Acc:R4GIN1]
ENSGALG00000029036	ZNF687	zinc finger protein 687 [Source:HGNC Symbol;Acc:HGNC:29277]
ENSGALG00000007868	BCO2	beta-carotene oxygenase 2 [Source:HGNC Symbol;Acc:HGNC:18503]
ENSGALG00000026015	ZACN	zinc activated ligand-gated ion channel [Source:HGNC Symbol;Acc:HGNC:29504]
ENSGALG00000028965		Uncharacterized protein {ECO:0000313|Ensembl:ENSGALP00000043326} [Source:UniProtKB/TrEMBL;Acc:R4GM74]
ENSGALG00000026195	GALT	galactose-1-phosphate uridylyltransferase [Source:HGNC Symbol;Acc:HGNC:4135]
ENSGALG00000027898	IFNA	Interferon alpha {ECO:0000313|EMBL:ABY55306.1}; Uncharacterized protein {ECO:0000313|Ensembl:ENSGALP00000042147} [Source:UniProtKB/TrEMBL;Acc:B0FLN7]
ENSGALG00000027192	NTS	neurotensin/neuromedin N precursor [Source:RefSeq peptide;Acc:NP_001264289]
ENSGALG00000025984	IFNA	Interferon type A1/A2 [Source:UniProtKB/Swiss-Prot;Acc:P42165]
ENSGALG00000028305	IFNA	Interferon type A1/A2 [Source:UniProtKB/Swiss-Prot;Acc:P42165]
ENSGALG00000015139	ABHD17B	Alpha/beta hydrolase domain-containing protein 17B [Source:UniProtKB/Swiss-Prot;Acc:Q5ZJ01]
ENSGALG00000027258	CDC42SE2	CDC42 small effector 2 [Source:HGNC Symbol;Acc:HGNC:18547]
ENSGALG00000027118	IFNA	Interferon alpha {ECO:0000313|EMBL:ABY55306.1}; Uncharacterized protein {ECO:0000313|Ensembl:ENSGALP00000042147} [Source:UniProtKB/TrEMBL;Acc:B0FLN7]
ENSGALG00000028050		Uncharacterized protein {ECO:0000313|Ensembl:ENSGALP00000041425} [Source:UniProtKB/TrEMBL;Acc:R4GH88]
ENSGALG00000025967		Uncharacterized protein {ECO:0000313|Ensembl:ENSGALP00000041939} [Source:UniProtKB/TrEMBL;Acc:R4GIK1]
ENSGALG00000027415	GRIN2C	glutamate receptor, ionotropic, N-methyl D-aspartate 2C [Source:HGNC Symbol;Acc:HGNC:4587]
ENSGALG00000028681		Uncharacterized protein {ECO:0000313|Ensembl:ENSGALP00000040617} [Source:UniProtKB/TrEMBL;Acc:R4GF38]
ENSGALG00000009318	IFT140	intraflagellar transport protein 140 homolog [Source:RefSeq peptide;Acc:NP_001012810]
ENSGALG00000026994		Uncharacterized protein {ECO:0000313|Ensembl:ENSGALP00000040934} [Source:UniProtKB/TrEMBL;Acc:R4GFX8]
ENSGALG00000027295	NUDT2	nudix (nucleoside diphosphate linked moiety X)-type motif 2 [Source:HGNC Symbol;Acc:HGNC:8049]
ENSGALG00000026715	MIF4GD	MIF4G domain containing [Source:HGNC Symbol;Acc:HGNC:24030]
ENSGALG00000004980	kcnma1	calcium-activated potassium channel subunit alpha-1 [Source:RefSeq peptide;Acc:NP_989555]
ENSGALG00000028998	XPA	DNA repair protein complementing XP-A cells homolog [Source:RefSeq peptide;Acc:NP_990184]
ENSGALG00000026598	NXNL2	nucleoredoxin-like 2 [Source:HGNC Symbol;Acc:HGNC:30482]
ENSGALG00000026811		Uncharacterized protein {ECO:0000313|Ensembl:ENSGALP00000041190} [Source:UniProtKB/TrEMBL;Acc:R4GGM0]
ENSGALG00000027479	IFNA	Interferon type A1/A2 [Source:UniProtKB/Swiss-Prot;Acc:P42165]
ENSGALG00000026295	CDR2L	cerebellar degeneration-related protein 2-like [Source:HGNC Symbol;Acc:HGNC:29999]
ENSGALG00000026899	CHSY3	chondroitin sulfate synthase 3 [Source:HGNC Symbol;Acc:HGNC:24293]
ENSGALG00000028363		Uncharacterized protein {ECO:0000313|Ensembl:ENSGALP00000041793} [Source:UniProtKB/TrEMBL;Acc:R4GI64]
ENSGALG00000026371		Uncharacterized protein {ECO:0000313|Ensembl:ENSGALP00000036648} [Source:UniProtKB/TrEMBL;Acc:F1NMS5]
ENSGALG00000028866	COASY	CoA synthase [Source:HGNC Symbol;Acc:HGNC:29932]
ENSGALG00000029047	TMEM204	transmembrane protein 204 [Source:HGNC Symbol;Acc:HGNC:14158]
ENSGALG00000027633	RASSF9	Ras association (RalGDS/AF-6) domain family (N-terminal) member 9 [Source:HGNC Symbol;Acc:HGNC:15739]
ENSGALG00000028033	PURA	purine-rich element binding protein A [Source:HGNC Symbol;Acc:HGNC:9701]
ENSGALG00000025921		Uncharacterized protein {ECO:0000313|Ensembl:ENSGALP00000041231} [Source:UniProtKB/TrEMBL;Acc:R4GGR1]
ENSGALG00000029013		Uncharacterized protein {ECO:0000313|Ensembl:ENSGALP00000042698} [Source:UniProtKB/TrEMBL;Acc:R4GKJ6]
ENSGALG00000029073		uncharacterized protein LOC770548 [Source:RefSeq peptide;Acc:NP_001182368]
ENSGALG00000025979		Uncharacterized protein {ECO:0000313|Ensembl:ENSGALP00000042375} [Source:UniProtKB/TrEMBL;Acc:R4GJQ3]
ENSGALG00000027095	HDHD1	haloacid dehalogenase-like hydrolase domain containing 1 [Source:HGNC Symbol;Acc:HGNC:16818]
ENSGALG00000027875		Uncharacterized protein {ECO:0000313|Ensembl:ENSGALP00000042372} [Source:UniProtKB/TrEMBL;Acc:R4GJQ0]
ENSGALG00000028996	SIGMAR1	Sigma non-opioid intracellular receptor 1 [Source:UniProtKB/Swiss-Prot;Acc:Q5ZL84]
ENSGALG00000028149	MED18	mediator complex subunit 18 [Source:HGNC Symbol;Acc:HGNC:25944]
ENSGALG00000026528	IFNA	Interferon type A1/A2 [Source:UniProtKB/Swiss-Prot;Acc:P42165]

## Sheet: Table S9
Table S8. Highlighted autosomal candidate selective genes in BN gamecock chickens identified by Guo et al (2016), and their corresponding Maximum ZFst values and Minimum ZHp values in this study, in which the top 5% and top 1% thresholds are 3.925 and 1.797 for ZFst analysis, and -1.114 and -2.27 for ZHp.
Relatedness	Gene ID	Genomic region	Maxium ZFst	Minimum ZHp
Organ development	CBFB	chr11:2,404,978-2,447,419	0.914	-1.206
	GRHL3	chr23:5,719,948-5,741,312	3.515	-1.564
	Gli3	chr2:50,875,914-51,069,730	4.145	0.028
Aggressive behavior	BDNF	chr5:3,715,527-3,747,234	0.785	-0.65
	NTS	chr1:42,173,476-42,186,023	0.863	-2.157
	GNAO1	chr11:2,264,902-2,382,477	1.04	-1.363
Energy metabolism	SDHB	chr21:183,587-192,005	-1.164	-0.128

## Sheet: Table S10
Table S9. Biological processes significantly enriched by putatively selected genes of ZHp
Biological process term	Term_id	Adjusted_p_value	Putatively selected genes enriched
regulation of localization	GO:0032879	0.00601028	SEMA3E,HGF,CADPS2,IGF-I,DRD3,JAM2,APP,UBAC2,MEOX2,HECW1,EGFR,PREPL,ATG5,ITGB1BP1,STXBP6,DLG5,KCNMA1,SCN2A,PTPRC,SMPD3,NECAB2,DHRS7C,PRNP,PROM2,UNC5D,ZNF703,ADAM9,SFRP1,PPT1,IL18,SDHD,GIP,CALR
regulation of cell migration	GO:0030334	0.0169558	SEMA3E,HGF,IGF-I,JAM2,APP,MEOX2,EGFR,ITGB1BP1,DLG5,PTPRC,SMPD3,UNC5D,ZNF703,ADAM9,SFRP1,CALR
regulation of transport	GO:0051049	0.0331778	CADPS2,IGF-I,DRD3,UBAC2,HECW1,PREPL,ATG5,ITGB1BP1,STXBP6,KCNMA1,SCN2A,PTPRC,NECAB2,DHRS7C,PRNP,PROM2,ADAM9,SFRP1,PPT1,IL18,SDHD,GIP,CALR
regulation of cell motility	GO:2000145	0.0333066	SEMA3E,HGF,IGF-I,JAM2,APP,MEOX2,EGFR,ITGB1BP1,DLG5,PTPRC,SMPD3,UNC5D,ZNF703,ADAM9,SFRP1,CALR
positive regulation of NIK/NF-kappaB signaling	GO:1901224	0.0491133	APP,EGFR,MAP3K7,TCIM,CALR

[truncated: 1 more sheets: Table S11]
